# Supplementary material for: (Nitrato-κ2 O,O′)bis­(tryptanthrin-κN)silver(I)
Source: Acta Crystallogr Sect E Struct Rep Online. 2012 Jan 21;68(Pt 2):m185–6. doi: 10.1107/S1600536812001821 (PMC3274910; doi:10.1107/S1600536812001821)
Supplement: Supplementary file 1 [file e-68-0m185-sup1.cif]

##############################################################################
#                                                                            #
# This CIF contains the data in a paper accepted for publication in          #
# Acta Crystallographica Section E. It conforms to the requirements of       #
# Notes for Authors for Acta Crystallographica Section E, and has been       #
# peer reviewed under the auspices of the IUCr Commission on Journals.       #
#                                                                            #
# Full details of the Crystallographic Information File format               #
# are given in the paper "The Crystallographic Information File (CIF):       #
# a New Standard Archive File for Crystallography" by S. R. Hall, F. H.      #
# Allen and I. D. Brown [Acta Cryst. (1991), A47, 655-685].                  #
#                                                                            #
# The current version of the core CIF dictionary is obtainable from          #
# ftp://ftp.iucr.org/pub/cif_core.dic.                                       #
#                                                                            #
# Software is freely available for graphical display of the structure(s)     #
# in this CIF. For information consult the CIF software page                 #
# http://www.iucr.org/resources/cif/software.                                #
#                                                                            #
# This file may be used for bona fide research purposes within the           #
# scientific community so long as proper attribution is given to the journal # 
# article from which it was obtained.                                        #
#                                                                            #
##############################################################################
data_I
_audit_creation_method     SHELXL-97
_chemical_name_systematic
;
Bis(indolo[2,1-<i>b</i>]quinazoline-6,12-dione-\k<i>N</i>)(nitrato-
\k^2^<i>O</i>,<i>O</i>')silver(I)
;
_chemical_name_common
;
(Nitrato-\k^2^<i>O</i>,<i>O</i>')bis(tryptanthrin-\k<i>N</i>)silver(I)
;
_chemical_formula_moiety     'C30 H16 Ag N5 O7'
_chemical_formula_sum     'C30 H16 Ag N5 O7'
_chemical_formula_iupac     '[Ag (N O3) (C15 H8 N2 O2)2]'
_chemical_formula_weight     666.35
_chemical_melting_point     ?
_symmetry_cell_setting     triclinic
_symmetry_space_group_name_H-M     'P -1'
loop_
    _symmetry_equiv_pos_as_xyz
    'x, y, z'
    '-x, -y, -z'
_cell_length_a     8.0598(19)
_cell_length_b     10.873(3)
_cell_length_c     14.541(3)
_cell_angle_alpha     76.010(4)
_cell_angle_beta     81.019(4)
_cell_angle_gamma     84.447(4)
_cell_volume     1219.0(5)
_cell_formula_units_Z     2
_cell_measurement_reflns_used     9843
_cell_measurement_theta_min     3.16
_cell_measurement_theta_max     80.90
_cell_measurement_temperature     150(2)
_exptl_crystal_description     block
_exptl_crystal_colour     yellow
_exptl_crystal_size_max     0.34
_exptl_crystal_size_mid     0.26
_exptl_crystal_size_min     0.22
_exptl_crystal_density_diffrn     1.815
_exptl_crystal_density_meas     ?
_exptl_crystal_density_method     'not measured'
_exptl_crystal_F_000     668
_exptl_absorpt_coefficient_mu     0.893
_exptl_absorpt_correction_type     multi-scan
_exptl_absorpt_process_details     '(SADABS; Sheldrick, 2004)'
_exptl_absorpt_correction_T_min     0.6256
_exptl_absorpt_correction_T_max     1.0000
_exptl_special_details     ?
_diffrn_ambient_temperature     150(2)
_diffrn_radiation_type     MoK\a
_diffrn_radiation_wavelength     0.71074
_diffrn_radiation_source     'fine-focus sealed tube'
_diffrn_radiation_monochromator     graphite
_diffrn_measurement_device_type     'Bruker SMART 1000 CCD'
_diffrn_measurement_method     \w
_diffrn_detector_area_resol_mean     ?
_diffrn_reflns_number     9843
_diffrn_reflns_av_R_equivalents     0.0339
_diffrn_reflns_av_sigmaI/netI     0.0665
_diffrn_reflns_theta_min     1.46
_diffrn_reflns_theta_max     27.08
_diffrn_reflns_theta_full     27.08
_diffrn_measured_fraction_theta_max     0.960
_diffrn_measured_fraction_theta_full     0.960
_diffrn_reflns_limit_h_min     -10
_diffrn_reflns_limit_h_max     10
_diffrn_reflns_limit_k_min     -13
_diffrn_reflns_limit_k_max     13
_diffrn_reflns_limit_l_min     -18
_diffrn_reflns_limit_l_max     18
_diffrn_standards_number     0
_diffrn_standards_interval_count     .
_diffrn_standards_interval_time     .
_diffrn_standards_decay_%     0
_refine_special_details
;
Refinement of <i>F</i>^2^ against ALL reflections. The weighted <i>R</i>-factor
<i>wR</i> and goodness of fit <i>S</i> are based on <i>F</i>^2^, conventional
<i>R</i>-factors <i>R</i> are based on <i>F</i>, with <i>F</i> set to zero for
negative <i>F</i>^2^. The threshold expression of <i>F</i>^2^ >
\s(<i>F</i>^2^) is used only for calculating <i>R</i>-factors(gt) <i>etc</i>.
and is not relevant to the choice of reflections for refinement.
<i>R</i>-factors based on <i>F</i>^2^ are statistically about twice as large
as those based on <i>F</i>, and <i>R</i>- factors based on ALL data will be
even larger.
;
_reflns_number_total     5150
_reflns_number_gt     3893
_reflns_threshold_expression     I>2sigma(I)
_refine_ls_structure_factor_coef     Fsqd
_refine_ls_matrix_type     full
_refine_ls_R_factor_all     0.0678
_refine_ls_R_factor_gt     0.0428
_refine_ls_wR_factor_gt     0.0965
_refine_ls_wR_factor_ref     0.1083
_refine_ls_goodness_of_fit_ref     1.059
_refine_ls_restrained_S_all     1.059
_refine_ls_number_reflns     5150
_refine_ls_number_parameters     388
_refine_ls_number_restraints     0
_refine_ls_hydrogen_treatment     constr
_refine_ls_weighting_scheme     calc
_refine_ls_weighting_details
         'calc w=1/[\s^2^(Fo^2^)+(0.0565P)^2^+0.0000P] where P=(Fo^2^+2Fc^2^)/3'
_atom_sites_solution_hydrogens     geom
_atom_sites_solution_primary     direct
_atom_sites_solution_secondary     difmap
_refine_ls_shift/su_max     0.001
_refine_ls_shift/su_mean     0.000
_refine_diff_density_max     1.076
_refine_diff_density_min     -0.630
_refine_ls_extinction_method     none
_refine_ls_extinction_coef     ?
loop_
    _atom_type_symbol
    _atom_type_description
    _atom_type_scat_dispersion_real
    _atom_type_scat_dispersion_imag
    _atom_type_scat_source
    'C' 'C' 0.0181 0.0091
                         'International Tables Vol C Tables 4.2.6.8 and 6.1.1.4'
    'H' 'H' 0.0000 0.0000
                         'International Tables Vol C Tables 4.2.6.8 and 6.1.1.4'
    'N' 'N' 0.0311 0.0180
                         'International Tables Vol C Tables 4.2.6.8 and 6.1.1.4'
    'O' 'O' 0.0492 0.0322
                         'International Tables Vol C Tables 4.2.6.8 and 6.1.1.4'
    'Ag' 'Ag' 0.1306 4.2820
                         'International Tables Vol C Tables 4.2.6.8 and 6.1.1.4'
_computing_data_collection     'SMART (Bruker, 1998)'
_computing_cell_refinement     'SMART and SAINT (Bruker, 1998)'
_computing_data_reduction     'XPREP  (Bruker, 1998)'
_computing_structure_solution     'SHELXTL (Sheldrick, 2008)'
_computing_structure_refinement     'SHELXTL (Sheldrick, 2008)'
_computing_molecular_graphics     'XP in SHELXTL (Sheldrick, 2008)'
_computing_publication_material     'SHELXTL (Sheldrick, 2008)'
loop_
    _atom_site_type_symbol
    _atom_site_label
    _atom_site_fract_x
    _atom_site_fract_y
    _atom_site_fract_z
    _atom_site_U_iso_or_equiv
    _atom_site_adp_type
    _atom_site_calc_flag
    _atom_site_refinement_flags
    _atom_site_occupancy
    _atom_site_symmetry_multiplicity
    _atom_site_disorder_assembly
    _atom_site_disorder_group
    Ag Ag1 0.16812(4) 0.20968(3) 0.75957(2) 0.01945(11) Uani d . 1 1 . .
    O O1 -0.1263(4) 0.2779(3) 1.17705(19) 0.0228(7) Uani d . 1 1 . .
    O O2 -0.0402(3) 0.4293(3) 0.76517(19) 0.0203(6) Uani d . 1 1 . .
    N N1 0.0735(4) 0.2171(3) 0.9133(2) 0.0153(7) Uani d . 1 1 . .
    N N2 -0.1018(4) 0.3331(3) 1.0138(2) 0.0152(7) Uani d . 1 1 . .
    C C1 -0.0672(5) 0.2537(4) 1.1009(3) 0.0181(9) Uani d . 1 1 . .
    C C2 0.0488(5) 0.1456(4) 1.0870(3) 0.0159(8) Uani d . 1 1 . .
    C C3 0.0992(5) 0.0596(4) 1.1675(3) 0.0206(9) Uani d . 1 1 . .
    H H3A 0.0532 0.0691 1.2298 0.025 Uiso calc R 1 1 . .
    C C4 0.2162(5) -0.0393(4) 1.1561(3) 0.0239(10) Uani d . 1 1 . .
    H H4A 0.2493 -0.0986 1.2108 0.029 Uiso calc R 1 1 . .
    C C5 0.2856(5) -0.0522(4) 1.0649(3) 0.0229(9) Uani d . 1 1 . .
    H H5A 0.3680 -0.1191 1.0579 0.028 Uiso calc R 1 1 . .
    C C6 0.2361(5) 0.0311(4) 0.9844(3) 0.0196(9) Uani d . 1 1 . .
    H H6A 0.2821 0.0206 0.9223 0.024 Uiso calc R 1 1 . .
    C C7 0.1178(5) 0.1310(4) 0.9955(3) 0.0155(8) Uani d . 1 1 . .
    C C8 -0.0295(5) 0.3110(4) 0.9265(3) 0.0152(8) Uani d . 1 1 . .
    C C9 -0.0852(5) 0.4188(4) 0.8498(3) 0.0181(9) Uani d . 1 1 . .
    C C10 -0.1937(5) 0.5033(4) 0.9006(3) 0.0155(8) Uani d . 1 1 . .
    C C11 -0.2774(5) 0.6174(4) 0.8666(3) 0.0206(9) Uani d . 1 1 . .
    H H11A -0.2692 0.6537 0.7998 0.025 Uiso calc R 1 1 . .
    C C12 -0.3733(5) 0.6781(4) 0.9311(3) 0.0236(9) Uani d . 1 1 . .
    H H12A -0.4334 0.7566 0.9089 0.028 Uiso calc R 1 1 . .
    C C13 -0.3827(5) 0.6249(4) 1.0287(3) 0.0215(9) Uani d . 1 1 . .
    H H13A -0.4495 0.6685 1.0721 0.026 Uiso calc R 1 1 . .
    C C14 -0.2977(5) 0.5102(4) 1.0649(3) 0.0198(9) Uani d . 1 1 . .
    H H14A -0.3052 0.4746 1.1317 0.024 Uiso calc R 1 1 . .
    C C15 -0.2014(5) 0.4501(4) 0.9990(3) 0.0171(8) Uani d . 1 1 . .
    O O1' 0.1922(4) 0.0444(3) 0.37176(19) 0.0238(7) Uani d . 1 1 . .
    O O2' 0.3255(4) -0.0370(3) 0.76130(19) 0.0211(6) Uani d . 1 1 . .
    N N1' 0.1282(4) 0.1466(3) 0.6288(2) 0.0151(7) Uani d . 1 1 . .
    N N2' 0.2432(4) 0.0131(3) 0.5259(2) 0.0146(7) Uani d . 1 1 . .
    C C1' 0.1695(5) 0.0793(4) 0.4463(3) 0.0162(8) Uani d . 1 1 . .
    C C2' 0.0650(5) 0.1903(4) 0.4645(3) 0.0147(8) Uani d . 1 1 . .
    C C3' -0.0166(5) 0.2676(4) 0.3917(3) 0.0168(8) Uani d . 1 1 . .
    H H3'A -0.0020 0.2486 0.3304 0.020 Uiso calc R 1 1 . .
    C C4' -0.1183(5) 0.3713(4) 0.4083(3) 0.0189(9) Uani d . 1 1 . .
    H H4'A -0.1730 0.4244 0.3584 0.023 Uiso calc R 1 1 . .
    C C5' -0.1411(5) 0.3985(4) 0.4989(3) 0.0223(9) Uani d . 1 1 . .
    H H5'A -0.2129 0.4695 0.5102 0.027 Uiso calc R 1 1 . .
    C C6' -0.0611(5) 0.3240(4) 0.5718(3) 0.0202(9) Uani d . 1 1 . .
    H H6'A -0.0778 0.3431 0.6332 0.024 Uiso calc R 1 1 . .
    C C7' 0.0446(5) 0.2203(4) 0.5550(3) 0.0143(8) Uani d . 1 1 . .
    C C8' 0.2189(5) 0.0498(4) 0.6114(3) 0.0146(8) Uani d . 1 1 . .
    C C9' 0.3156(5) -0.0455(4) 0.6808(3) 0.0168(8) Uani d . 1 1 . .
    C C10' 0.3883(5) -0.1396(4) 0.6284(3) 0.0172(8) Uani d . 1 1 . .
    C C11' 0.4838(5) -0.2517(4) 0.6561(3) 0.0212(9) Uani d . 1 1 . .
    H H11B 0.5066 -0.2801 0.7203 0.025 Uiso calc R 1 1 . .
    C C12' 0.5456(5) -0.3218(4) 0.5889(3) 0.0234(9) Uani d . 1 1 . .
    H H12B 0.6109 -0.3991 0.6070 0.028 Uiso calc R 1 1 . .
    C C13' 0.5123(5) -0.2793(4) 0.4945(3) 0.0223(9) Uani d . 1 1 . .
    H H13B 0.5586 -0.3270 0.4488 0.027 Uiso calc R 1 1 . .
    C C14' 0.4125(5) -0.1686(4) 0.4660(3) 0.0188(9) Uani d . 1 1 . .
    H H14B 0.3877 -0.1409 0.4022 0.023 Uiso calc R 1 1 . .
    C C15' 0.3514(5) -0.1012(4) 0.5342(3) 0.0152(8) Uani d . 1 1 . .
    N N3 0.4813(4) 0.3383(3) 0.7421(2) 0.0211(8) Uani d . 1 1 . .
    O O3 0.4698(4) 0.2218(3) 0.7760(3) 0.0418(9) Uani d . 1 1 . .
    O O4 0.3608(4) 0.3988(3) 0.7064(2) 0.0355(8) Uani d . 1 1 . .
    O O5 0.6079(4) 0.3907(3) 0.7475(2) 0.0393(8) Uani d . 1 1 . .
loop_
    _atom_site_aniso_label
    _atom_site_aniso_U_11
    _atom_site_aniso_U_22
    _atom_site_aniso_U_33
    _atom_site_aniso_U_12
    _atom_site_aniso_U_13
    _atom_site_aniso_U_23
    Ag1 0.02012(18) 0.02486(19) 0.01477(17) 0.00208(12) -0.00300(12)
                                                                    -0.00824(13)
    O1 0.0281(16) 0.0265(16) 0.0124(14) 0.0007(13) 0.0007(12) -0.0053(12)
    O2 0.0196(15) 0.0273(16) 0.0136(14) -0.0003(13) -0.0010(12) -0.0053(12)
    N1 0.0112(16) 0.0187(17) 0.0167(17) -0.0020(14) -0.0016(13) -0.0051(14)
    N2 0.0131(16) 0.0203(17) 0.0115(16) -0.0012(14) 0.0017(13) -0.0043(14)
    C1 0.018(2) 0.022(2) 0.015(2) -0.0074(17) -0.0030(17) -0.0028(17)
    C2 0.016(2) 0.018(2) 0.0147(19) -0.0034(16) -0.0044(16) -0.0036(16)
    C3 0.020(2) 0.025(2) 0.016(2) -0.0025(18) -0.0014(17) -0.0045(18)
    C4 0.022(2) 0.027(2) 0.021(2) -0.0049(19) -0.0064(18) 0.0017(19)
    C5 0.017(2) 0.022(2) 0.030(2) 0.0029(18) -0.0062(18) -0.0070(19)
    C6 0.018(2) 0.023(2) 0.019(2) -0.0032(17) -0.0033(17) -0.0063(18)
    C7 0.0135(19) 0.018(2) 0.0160(19) -0.0045(16) -0.0042(16) -0.0035(16)
    C8 0.0145(19) 0.020(2) 0.0123(19) -0.0090(17) -0.0009(15) -0.0037(16)
    C9 0.0124(19) 0.023(2) 0.018(2) -0.0071(17) -0.0027(16) -0.0007(17)
    C10 0.0113(19) 0.021(2) 0.016(2) -0.0022(16) -0.0004(16) -0.0079(17)
    C11 0.016(2) 0.027(2) 0.019(2) -0.0009(18) -0.0040(17) -0.0050(18)
    C12 0.022(2) 0.021(2) 0.031(2) -0.0011(18) -0.0100(19) -0.0066(19)
    C13 0.014(2) 0.024(2) 0.027(2) -0.0031(17) 0.0012(17) -0.0087(19)
    C14 0.017(2) 0.022(2) 0.020(2) -0.0067(17) 0.0038(17) -0.0063(18)
    C15 0.015(2) 0.0149(19) 0.022(2) -0.0061(16) -0.0017(17) -0.0039(17)
    O1' 0.0287(17) 0.0304(17) 0.0143(14) 0.0009(13) -0.0066(13) -0.0076(13)
    O2' 0.0225(15) 0.0246(16) 0.0161(15) 0.0026(12) -0.0059(12) -0.0041(12)
    N1' 0.0143(16) 0.0175(17) 0.0127(16) -0.0034(14) -0.0008(13) -0.0018(14)
    N2' 0.0185(17) 0.0136(16) 0.0117(16) -0.0010(14) -0.0022(14) -0.0027(13)
    C1' 0.0128(19) 0.020(2) 0.017(2) -0.0006(16) -0.0020(16) -0.0056(17)
    C2' 0.0135(19) 0.0169(19) 0.0121(18) -0.0051(16) -0.0008(15) 0.0005(16)
    C3' 0.0123(19) 0.023(2) 0.0137(19) -0.0034(17) -0.0002(16) -0.0027(17)
    C4' 0.0123(19) 0.021(2) 0.019(2) -0.0041(17) -0.0036(16) 0.0054(17)
    C5' 0.016(2) 0.016(2) 0.031(2) 0.0045(17) -0.0034(18) -0.0005(18)
    C6' 0.020(2) 0.021(2) 0.021(2) -0.0048(18) -0.0043(17) -0.0047(18)
    C7' 0.0108(18) 0.0157(19) 0.0151(19) -0.0038(16) -0.0007(15) -0.0010(16)
    C8' 0.0119(19) 0.017(2) 0.0139(19) -0.0077(16) 0.0006(15) -0.0003(16)
    C9' 0.0132(19) 0.018(2) 0.017(2) -0.0021(16) 0.0000(16) -0.0006(17)
    C10' 0.0132(19) 0.022(2) 0.0155(19) -0.0035(17) 0.0005(16) -0.0037(17)
    C11' 0.016(2) 0.021(2) 0.025(2) 0.0013(17) -0.0059(18) -0.0017(18)
    C12' 0.019(2) 0.019(2) 0.031(2) 0.0002(18) -0.0050(19) -0.0039(19)
    C13' 0.019(2) 0.021(2) 0.028(2) -0.0047(18) 0.0025(18) -0.0094(19)
    C14' 0.016(2) 0.019(2) 0.021(2) -0.0078(17) 0.0020(17) -0.0041(17)
    C15' 0.0147(19) 0.0148(19) 0.0155(19) -0.0029(16) -0.0036(16) -0.0007(16)
    N3 0.0160(18) 0.026(2) 0.0206(19) 0.0022(16) -0.0019(15) -0.0065(16)
    O3 0.0239(18) 0.0247(18) 0.071(3) 0.0026(14) -0.0111(17) 0.0015(17)
    O4 0.0246(18) 0.0298(18) 0.047(2) 0.0059(14) -0.0132(16) 0.0029(16)
    O5 0.0257(18) 0.048(2) 0.045(2) -0.0132(16) -0.0080(16) -0.0051(17)
_geom_special_details
;
All e.s.d.'s (except the e.s.d. in the dihedral angle between two l.s. planes)
are estimated using the full covariance matrix. The cell e.s.d.'s are taken
into account individually in the estimation of e.s.d.'s in distances, angles
and torsion angles; correlations between e.s.d.'s in cell parameters are only
used when they are defined by crystal symmetry. An approximate (isotropic)
treatment of cell e.s.d.'s is used for estimating e.s.d.'s involving l.s.
planes.
;
loop_
    _geom_bond_atom_site_label_1
    _geom_bond_atom_site_label_2
    _geom_bond_site_symmetry_2
    _geom_bond_distance
    _geom_bond_publ_flag
    Ag1 N1' . 2.247(3) ?
    Ag1 N1 . 2.264(3) ?
    Ag1 O3 . 2.499(3) ?
    Ag1 O4 . 2.591(3) ?
    O1 C1 . 1.214(5) ?
    O2 C9 . 1.209(5) ?
    N1 C8 . 1.284(5) ?
    N1 C7 . 1.400(5) ?
    N2 C8 . 1.377(5) ?
    N2 C1 . 1.401(5) ?
    N2 C15 . 1.426(5) ?
    C1 C2 . 1.463(6) ?
    C2 C3 . 1.398(5) ?
    C2 C7 . 1.399(5) ?
    C3 C4 . 1.384(6) ?
    C3 H3A . 0.9500 ?
    C4 C5 . 1.390(6) ?
    C4 H4A . 0.9500 ?
    C5 C6 . 1.383(6) ?
    C5 H5A . 0.9500 ?
    C6 C7 . 1.397(6) ?
    C6 H6A . 0.9500 ?
    C8 C9 . 1.497(5) ?
    C9 C10 . 1.458(5) ?
    C10 C11 . 1.373(6) ?
    C10 C15 . 1.401(5) ?
    C11 C12 . 1.373(6) ?
    C11 H11A . 0.9500 ?
    C12 C13 . 1.390(6) ?
    C12 H12A . 0.9500 ?
    C13 C14 . 1.390(6) ?
    C13 H13A . 0.9500 ?
    C14 C15 . 1.385(6) ?
    C14 H14A . 0.9500 ?
    O1' C1' . 1.215(5) ?
    O2' C9' . 1.212(5) ?
    N1' C8' . 1.277(5) ?
    N1' C7' . 1.398(5) ?
    N2' C8' . 1.374(5) ?
    N2' C1' . 1.393(5) ?
    N2' C15' . 1.439(5) ?
    C1' C2' . 1.457(5) ?
    C2' C3' . 1.392(5) ?
    C2' C7' . 1.413(5) ?
    C3' C4' . 1.376(6) ?
    C3' H3'A . 0.9500 ?
    C4' C5' . 1.400(6) ?
    C4' H4'A . 0.9500 ?
    C5' C6' . 1.377(6) ?
    C5' H5'A . 0.9500 ?
    C6' C7' . 1.393(5) ?
    C6' H6'A . 0.9500 ?
    C8' C9' . 1.511(5) ?
    C9' C10' . 1.447(5) ?
    C10' C11' . 1.386(6) ?
    C10' C15' . 1.402(5) ?
    C11' C12' . 1.386(6) ?
    C11' H11B . 0.9500 ?
    C12' C13' . 1.397(6) ?
    C12' H12B . 0.9500 ?
    C13' C14' . 1.394(6) ?
    C13' H13B . 0.9500 ?
    C14' C15' . 1.375(5) ?
    C14' H14B . 0.9500 ?
    N3 O4 . 1.231(4) ?
    N3 O5 . 1.237(4) ?
    N3 O3 . 1.250(4) ?
loop_
    _geom_angle_atom_site_label_1
    _geom_angle_atom_site_label_2
    _geom_angle_atom_site_label_3
    _geom_angle_site_symmetry_1
    _geom_angle_site_symmetry_3
    _geom_angle
    _geom_angle_publ_flag
    N1' Ag1 N1 . . 147.76(11) ?
    N1' Ag1 O3 . . 114.47(12) ?
    N1 Ag1 O3 . . 94.10(12) ?
    N1' Ag1 O4 . . 108.49(11) ?
    N1 Ag1 O4 . . 101.36(11) ?
    O3 Ag1 O4 . . 49.28(10) ?
    C8 N1 C7 . . 116.5(3) ?
    C8 N1 Ag1 . . 116.7(3) ?
    C7 N1 Ag1 . . 126.7(2) ?
    C8 N2 C1 . . 122.7(3) ?
    C8 N2 C15 . . 109.3(3) ?
    C1 N2 C15 . . 127.9(3) ?
    O1 C1 N2 . . 121.7(4) ?
    O1 C1 C2 . . 126.3(4) ?
    N2 C1 C2 . . 112.0(3) ?
    C3 C2 C7 . . 119.6(4) ?
    C3 C2 C1 . . 118.7(3) ?
    C7 C2 C1 . . 121.6(3) ?
    C4 C3 C2 . . 119.8(4) ?
    C4 C3 H3A . . 120.1 ?
    C2 C3 H3A . . 120.1 ?
    C3 C4 C5 . . 120.2(4) ?
    C3 C4 H4A . . 119.9 ?
    C5 C4 H4A . . 119.9 ?
    C6 C5 C4 . . 120.9(4) ?
    C6 C5 H5A . . 119.6 ?
    C4 C5 H5A . . 119.6 ?
    C5 C6 C7 . . 119.2(4) ?
    C5 C6 H6A . . 120.4 ?
    C7 C6 H6A . . 120.4 ?
    C6 C7 C2 . . 120.3(4) ?
    C6 C7 N1 . . 118.4(3) ?
    C2 C7 N1 . . 121.2(3) ?
    N1 C8 N2 . . 126.0(4) ?
    N1 C8 C9 . . 125.9(3) ?
    N2 C8 C9 . . 108.1(3) ?
    O2 C9 C10 . . 130.4(4) ?
    O2 C9 C8 . . 124.4(4) ?
    C10 C9 C8 . . 105.1(3) ?
    C11 C10 C15 . . 121.3(4) ?
    C11 C10 C9 . . 130.6(4) ?
    C15 C10 C9 . . 108.1(3) ?
    C12 C11 C10 . . 118.6(4) ?
    C12 C11 H11A . . 120.7 ?
    C10 C11 H11A . . 120.7 ?
    C11 C12 C13 . . 120.2(4) ?
    C11 C12 H12A . . 119.9 ?
    C13 C12 H12A . . 119.9 ?
    C12 C13 C14 . . 122.2(4) ?
    C12 C13 H13A . . 118.9 ?
    C14 C13 H13A . . 118.9 ?
    C15 C14 C13 . . 116.9(4) ?
    C15 C14 H14A . . 121.5 ?
    C13 C14 H14A . . 121.5 ?
    C14 C15 C10 . . 120.7(4) ?
    C14 C15 N2 . . 129.9(4) ?
    C10 C15 N2 . . 109.4(3) ?
    C8' N1' C7' . . 116.9(3) ?
    C8' N1' Ag1 . . 116.4(3) ?
    C7' N1' Ag1 . . 124.8(2) ?
    C8' N2' C1' . . 123.1(3) ?
    C8' N2' C15' . . 109.4(3) ?
    C1' N2' C15' . . 127.5(3) ?
    O1' C1' N2' . . 121.8(4) ?
    O1' C1' C2' . . 125.8(4) ?
    N2' C1' C2' . . 112.4(3) ?
    C3' C2' C7' . . 119.5(4) ?
    C3' C2' C1' . . 119.6(3) ?
    C7' C2' C1' . . 120.9(3) ?
    C4' C3' C2' . . 120.2(4) ?
    C4' C3' H3'A . . 119.9 ?
    C2' C3' H3'A . . 119.9 ?
    C3' C4' C5' . . 119.9(4) ?
    C3' C4' H4'A . . 120.1 ?
    C5' C4' H4'A . . 120.1 ?
    C6' C5' C4' . . 121.0(4) ?
    C6' C5' H5'A . . 119.5 ?
    C4' C5' H5'A . . 119.5 ?
    C5' C6' C7' . . 119.4(4) ?
    C5' C6' H6'A . . 120.3 ?
    C7' C6' H6'A . . 120.3 ?
    C6' C7' N1' . . 119.0(3) ?
    C6' C7' C2' . . 120.0(4) ?
    N1' C7' C2' . . 121.0(3) ?
    N1' C8' N2' . . 125.6(4) ?
    N1' C8' C9' . . 126.3(3) ?
    N2' C8' C9' . . 108.1(3) ?
    O2' C9' C10' . . 131.1(4) ?
    O2' C9' C8' . . 124.3(4) ?
    C10' C9' C8' . . 104.6(3) ?
    C11' C10' C15' . . 119.7(4) ?
    C11' C10' C9' . . 131.0(4) ?
    C15' C10' C9' . . 109.2(3) ?
    C10' C11' C12' . . 119.0(4) ?
    C10' C11' H11B . . 120.5 ?
    C12' C11' H11B . . 120.5 ?
    C11' C12' C13' . . 120.3(4) ?
    C11' C12' H12B . . 119.9 ?
    C13' C12' H12B . . 119.9 ?
    C14' C13' C12' . . 121.5(4) ?
    C14' C13' H13B . . 119.2 ?
    C12' C13' H13B . . 119.2 ?
    C15' C14' C13' . . 117.2(4) ?
    C15' C14' H14B . . 121.4 ?
    C13' C14' H14B . . 121.4 ?
    C14' C15' C10' . . 122.3(4) ?
    C14' C15' N2' . . 129.2(4) ?
    C10' C15' N2' . . 108.5(3) ?
    O4 N3 O5 . . 121.6(4) ?
    O4 N3 O3 . . 117.8(3) ?
    O5 N3 O3 . . 120.6(4) ?
    N3 O3 Ag1 . . 98.2(2) ?
    N3 O4 Ag1 . . 94.3(2) ?
loop_
    _geom_torsion_atom_site_label_1
    _geom_torsion_atom_site_label_2
    _geom_torsion_atom_site_label_3
    _geom_torsion_atom_site_label_4
    _geom_torsion_site_symmetry_1
    _geom_torsion_site_symmetry_2
    _geom_torsion_site_symmetry_3
    _geom_torsion_site_symmetry_4
    _geom_torsion
    _geom_torsion_publ_flag
    N1' Ag1 N1 C8 . . . . -87.6(3) ?
    O3 Ag1 N1 C8 . . . . 119.3(3) ?
    O4 Ag1 N1 C8 . . . . 70.0(3) ?
    N1' Ag1 N1 C7 . . . . 93.5(3) ?
    O3 Ag1 N1 C7 . . . . -59.6(3) ?
    O4 Ag1 N1 C7 . . . . -108.8(3) ?
    C8 N2 C1 O1 . . . . 176.6(4) ?
    C15 N2 C1 O1 . . . . 1.8(6) ?
    C8 N2 C1 C2 . . . . -1.6(5) ?
    C15 N2 C1 C2 . . . . -176.4(3) ?
    O1 C1 C2 C3 . . . . 0.0(6) ?
    N2 C1 C2 C3 . . . . 178.2(3) ?
    O1 C1 C2 C7 . . . . -175.9(4) ?
    N2 C1 C2 C7 . . . . 2.3(5) ?
    C7 C2 C3 C4 . . . . -0.3(6) ?
    C1 C2 C3 C4 . . . . -176.3(4) ?
    C2 C3 C4 C5 . . . . 1.0(6) ?
    C3 C4 C5 C6 . . . . -1.6(6) ?
    C4 C5 C6 C7 . . . . 1.5(6) ?
    C5 C6 C7 C2 . . . . -0.8(6) ?
    C5 C6 C7 N1 . . . . 177.8(3) ?
    C3 C2 C7 C6 . . . . 0.2(6) ?
    C1 C2 C7 C6 . . . . 176.0(4) ?
    C3 C2 C7 N1 . . . . -178.4(3) ?
    C1 C2 C7 N1 . . . . -2.5(6) ?
    C8 N1 C7 C6 . . . . -176.8(3) ?
    Ag1 N1 C7 C6 . . . . 2.1(5) ?
    C8 N1 C7 C2 . . . . 1.8(5) ?
    Ag1 N1 C7 C2 . . . . -179.3(3) ?
    C7 N1 C8 N2 . . . . -1.2(5) ?
    Ag1 N1 C8 N2 . . . . 179.9(3) ?
    C7 N1 C8 C9 . . . . 175.6(3) ?
    Ag1 N1 C8 C9 . . . . -3.3(5) ?
    C1 N2 C8 N1 . . . . 1.2(6) ?
    C15 N2 C8 N1 . . . . 176.9(4) ?
    C1 N2 C8 C9 . . . . -176.0(3) ?
    C15 N2 C8 C9 . . . . -0.4(4) ?
    N1 C8 C9 O2 . . . . 0.9(6) ?
    N2 C8 C9 O2 . . . . 178.2(4) ?
    N1 C8 C9 C10 . . . . -177.1(4) ?
    N2 C8 C9 C10 . . . . 0.2(4) ?
    O2 C9 C10 C11 . . . . 1.2(7) ?
    C8 C9 C10 C11 . . . . 178.9(4) ?
    O2 C9 C10 C15 . . . . -177.7(4) ?
    C8 C9 C10 C15 . . . . 0.0(4) ?
    C15 C10 C11 C12 . . . . -1.5(6) ?
    C9 C10 C11 C12 . . . . 179.7(4) ?
    C10 C11 C12 C13 . . . . 0.8(6) ?
    C11 C12 C13 C14 . . . . -0.2(6) ?
    C12 C13 C14 C15 . . . . 0.2(6) ?
    C13 C14 C15 C10 . . . . -0.8(6) ?
    C13 C14 C15 N2 . . . . -179.8(4) ?
    C11 C10 C15 C14 . . . . 1.5(6) ?
    C9 C10 C15 C14 . . . . -179.4(3) ?
    C11 C10 C15 N2 . . . . -179.3(3) ?
    C9 C10 C15 N2 . . . . -0.3(4) ?
    C8 N2 C15 C14 . . . . 179.5(4) ?
    C1 N2 C15 C14 . . . . -5.2(6) ?
    C8 N2 C15 C10 . . . . 0.4(4) ?
    C1 N2 C15 C10 . . . . 175.8(4) ?
    N1 Ag1 N1' C8' . . . . -103.8(3) ?
    O3 Ag1 N1' C8' . . . . 46.6(3) ?
    O4 Ag1 N1' C8' . . . . 99.4(3) ?
    N1 Ag1 N1' C7' . . . . 92.3(3) ?
    O3 Ag1 N1' C7' . . . . -117.4(3) ?
    O4 Ag1 N1' C7' . . . . -64.6(3) ?
    C8' N2' C1' O1' . . . . -179.5(4) ?
    C15' N2' C1' O1' . . . . -0.3(6) ?
    C8' N2' C1' C2' . . . . -0.1(5) ?
    C15' N2' C1' C2' . . . . 179.1(3) ?
    O1' C1' C2' C3' . . . . -1.2(6) ?
    N2' C1' C2' C3' . . . . 179.4(3) ?
    O1' C1' C2' C7' . . . . 178.6(4) ?
    N2' C1' C2' C7' . . . . -0.8(5) ?
    C7' C2' C3' C4' . . . . -1.0(6) ?
    C1' C2' C3' C4' . . . . 178.8(3) ?
    C2' C3' C4' C5' . . . . -0.6(6) ?
    C3' C4' C5' C6' . . . . 1.0(6) ?
    C4' C5' C6' C7' . . . . 0.3(6) ?
    C5' C6' C7' N1' . . . . 178.7(3) ?
    C5' C6' C7' C2' . . . . -1.9(6) ?
    C8' N1' C7' C6' . . . . 177.5(3) ?
    Ag1 N1' C7' C6' . . . . -18.6(5) ?
    C8' N1' C7' C2' . . . . -2.0(5) ?
    Ag1 N1' C7' C2' . . . . 162.0(3) ?
    C3' C2' C7' C6' . . . . 2.3(5) ?
    C1' C2' C7' C6' . . . . -177.5(3) ?
    C3' C2' C7' N1' . . . . -178.3(3) ?
    C1' C2' C7' N1' . . . . 1.9(5) ?
    C7' N1' C8' N2' . . . . 1.0(5) ?
    Ag1 N1' C8' N2' . . . . -164.3(3) ?
    C7' N1' C8' C9' . . . . -177.9(3) ?
    Ag1 N1' C8' C9' . . . . 16.8(5) ?
    C1' N2' C8' N1' . . . . 0.0(6) ?
    C15' N2' C8' N1' . . . . -179.3(3) ?
    C1' N2' C8' C9' . . . . 179.1(3) ?
    C15' N2' C8' C9' . . . . -0.2(4) ?
    N1' C8' C9' O2' . . . . -4.1(6) ?
    N2' C8' C9' O2' . . . . 176.8(4) ?
    N1' C8' C9' C10' . . . . 176.7(4) ?
    N2' C8' C9' C10' . . . . -2.4(4) ?
    O2' C9' C10' C11' . . . . 3.8(7) ?
    C8' C9' C10' C11' . . . . -177.0(4) ?
    O2' C9' C10' C15' . . . . -174.9(4) ?
    C8' C9' C10' C15' . . . . 4.2(4) ?
    C15' C10' C11' C12' . . . . 2.0(6) ?
    C9' C10' C11' C12' . . . . -176.6(4) ?
    C10' C11' C12' C13' . . . . 0.3(6) ?
    C11' C12' C13' C14' . . . . -2.1(6) ?
    C12' C13' C14' C15' . . . . 1.5(6) ?
    C13' C14' C15' C10' . . . . 0.8(6) ?
    C13' C14' C15' N2' . . . . -178.2(4) ?
    C11' C10' C15' C14' . . . . -2.6(6) ?
    C9' C10' C15' C14' . . . . 176.3(3) ?
    C11' C10' C15' N2' . . . . 176.6(3) ?
    C9' C10' C15' N2' . . . . -4.5(4) ?
    C8' N2' C15' C14' . . . . -177.9(4) ?
    C1' N2' C15' C14' . . . . 2.8(6) ?
    C8' N2' C15' C10' . . . . 2.9(4) ?
    C1' N2' C15' C10' . . . . -176.3(3) ?
    O4 N3 O3 Ag1 . . . . -7.0(4) ?
    O5 N3 O3 Ag1 . . . . 170.6(3) ?
    N1' Ag1 O3 N3 . . . . 97.8(3) ?
    N1 Ag1 O3 N3 . . . . -97.6(3) ?
    O4 Ag1 O3 N3 . . . . 3.9(2) ?
    O5 N3 O4 Ag1 . . . . -170.9(3) ?
    O3 N3 O4 Ag1 . . . . 6.7(4) ?
    N1' Ag1 O4 N3 . . . . -110.7(2) ?
    N1 Ag1 O4 N3 . . . . 81.7(3) ?
    O3 Ag1 O4 N3 . . . . -3.9(2) ?
loop_
    _geom_hbond_atom_site_label_D
    _geom_hbond_atom_site_label_H
    _geom_hbond_atom_site_label_A
    _geom_hbond_site_symmetry_A
    _geom_hbond_distance_DH
    _geom_hbond_distance_HA
    _geom_hbond_distance_DA
    _geom_hbond_angle_DHA
    C3' H3'A O1 1_554 0.95 2.52 3.348(4) 145
    C4' H4'A O4 2_566 0.95 2.42 3.300(3) 153
    C3 H3A O1' 1_556 0.95 2.45 3.139(4) 130
    C6' H6'A O2 . 0.95 2.40 3.313(4) 161
    C4 H4A O3 2_657 0.95 2.53 3.190(2) 127
    C6 H6A O2' . 0.95 2.53 3.454(3) 164
    C13' H13B O4 2_656 0.95 2.53 3.453(2) 163
    C14 H14A O1 . 0.95 2.47 2.996(5) 115
    C14' H14B O1' . 0.95 2.43 2.970(3) 116
data_global
_journal_date_recd_electronic     2011-10-07
_journal_date_accepted     2012-01-15
_journal_name_full     'Acta Crystallographica, Section E'
_journal_year     2012
_journal_volume     68
_journal_issue      2
_journal_page_first     m185
_journal_page_last     m186
_journal_paper_category     QM
_journal_paper_doi     10.1107/S1600536812001821
_journal_coeditor_code     RN2096
_publ_contact_author_name     'Ren-Wang Jiang'
_publ_contact_author_address
;
Guangdong Province Key Laboratory of Pharmacodynamic Constituents of
Traditional Chinese Medicine and New Drugs Research
Institute of Traditional Chinese Medicine and Natural Products
Jinan University
Guangzhou 510632
People's Republic of China
;
_publ_contact_author_email     trwjiang@jnu.edu.cn
_publ_contact_author_fax     '8620-85221559'
_publ_contact_author_phone     '8620-85221016'
_publ_section_title
;
(Nitrato-\k^2^<i>O</i>,<i>O</i>')bis(tryptanthrin-\k<i>N</i>)silver(I)
;
loop_
    _publ_author_name
    _publ_author_address
    'Wu, Jie'
;
Guangdong Province Key Laboratory of Pharmacodynamic Constituents of
Traditional Chinese Medicine and New Drugs Research
Institute of Traditional Chinese Medicine and Natural Products
Jinan University
Guangzhou 510632
People's Republic of China
;
    'Huang, Chao'
;
Sinopharmtcm Shenzhen Ltd
Shenzhen 518029
People's Republic of China
;
    'Li, Guo-Qiang'
;
Guangdong Province Key Laboratory of Pharmacodynamic Constituents of
Traditional Chinese Medicine and New Drugs Research
Institute of Traditional Chinese Medicine and Natural Products
Jinan University
Guangzhou 510632
People's Republic of China
;
    'Tian, Hai-Yan'
;
Guangdong Province Key Laboratory of Pharmacodynamic Constituents of
Traditional Chinese Medicine and New Drugs Research
Institute of Traditional Chinese Medicine and Natural Products
Jinan University
Guangzhou 510632
People's Republic of China
;
    'Jiang, Ren-Wang'
;
Guangdong Province Key Laboratory of Pharmacodynamic Constituents of
Traditional Chinese Medicine and New Drugs Research
Institute of Traditional Chinese Medicine and Natural Products
Jinan University
Guangzhou 510632
People's Republic of China
;
