# Supplementary material for: (Nitrato-κ2 O,O′)bis­(tryptanthrin-κN)silver(I)
Source: Acta Crystallogr Sect E Struct Rep Online. 2012 Jan 21;68(Pt 2):m185–6. doi: 10.1107/S1600536812001821 (PMC3274910; doi:10.1107/S1600536812001821)
Supplement: Supplementary file 2 [file e-68-0m185-Isup2.hkl]

# 
# h,k,l, Fc-squared, Fo-squared, sigma(Fo-squared) and status flag 
# 
data_I
_shelx_title ' 06043M in P-1' 
_shelx_refln_list_code          4 
_shelx_F_calc_maximum      312.45 
_exptl_crystal_F_000       668.00 
_reflns_d_resolution_high  0.7807 
 
loop_ 
 _symmetry_equiv_pos_as_xyz 
 'x, y, z' 
 '-x, -y, -z' 
 
_cell_length_a     8.0598 
_cell_length_b    10.8730 
_cell_length_c    14.5413 
_cell_angle_alpha  76.010 
_cell_angle_beta   81.019 
_cell_angle_gamma  84.447 
 
_shelx_F_squared_multiplier     1.000 
 
loop_ 
 _refln_index_h 
 _refln_index_k 
 _refln_index_l 
 _refln_F_squared_calc 
 _refln_F_squared_meas 
 _refln_F_squared_sigma 
 _refln_observed_status 
   1   0   0     8675.57     9801.69    201.53 o 
   2   0   0      151.56      190.11     14.75 o 
   3   0   0     5819.62     6551.87    102.61 o 
   4   0   0     1927.79     2080.95     49.22 o 
   5   0   0      180.33      137.80     22.54 o 
   6   0   0     1507.84     1430.79     50.99 o 
   7   0   0       78.00       51.37     30.70 o 
   8   0   0      198.19      186.04     39.83 o 
   9   0   0     1060.44     1043.47     62.68 o 
  10   0   0        8.62      -18.23     61.61 o 
 -10   1   0     1411.87     1348.24    199.51 o 
  -9   1   0       58.49       47.70     47.89 o 
  -8   1   0       58.24       98.93     41.16 o 
  -7   1   0     1787.25     1808.67     62.63 o 
  -6   1   0       37.45       55.01     26.01 o 
  -5   1   0      524.39      590.99     34.02 o 
  -4   1   0     3674.92     3946.36     78.94 o 
  -3   1   0      945.76     1063.22     31.72 o 
  -2   1   0      367.55      418.53     26.45 o 
  -1   1   0     8069.01     8561.96    114.63 o 
   0   1   0     1587.70     1595.13     31.36 o 
   1   1   0     3021.43     2945.28     46.59 o 
   2   1   0    14622.94    16272.45    370.49 o 
   3   1   0      217.93      202.17     17.36 o 
   4   1   0     5336.90     5720.62     96.59 o 
   5   1   0     1255.11     1206.16     41.88 o 
   6   1   0      133.60      107.68     27.19 o 
   7   1   0     1632.70     1541.09     56.67 o 
   8   1   0      532.03      539.13     69.93 o 
   9   1   0        0.11      -11.38     64.79 o 
  10   1   0      587.97      601.11     84.42 o 
  -9   2   0      932.96      950.02     66.98 o 
  -8   2   0      359.07      359.85     47.17 o 
  -7   2   0        0.59       -0.95     43.71 o 
  -6   2   0     1020.70     1062.01     47.61 o 
  -5   2   0       75.22       37.96     23.47 o 
  -4   2   0      219.95      304.95     60.57 o 
  -3   2   0    12426.65    13385.13    151.55 o 
  -1   2   0      407.53      432.87     13.18 o 
   0   2   0     5115.01     5187.25     61.84 o 
   1   2   0     9265.19     9564.87    105.94 o 
   2   2   0    97622.95   113978.88   1184.64 o 
   3   2   0      782.73      659.46     19.81 o 
   4   2   0     1626.05     1644.14     33.16 o 
   5   2   0       33.31       11.44     15.25 o 
   6   2   0     1305.84     1351.54     48.90 o 
   7   2   0      766.49      748.52     44.72 o 
   8   2   0       58.97       40.34     37.86 o 
   9   2   0     1309.66     1121.56     65.21 o 
  10   2   0      175.69      148.62     56.90 o 
  -9   3   0      973.85     1007.37     73.41 o 
  -8   3   0       83.83       24.38     43.16 o 
  -7   3   0     2168.62     2333.21     72.88 o 
  -6   3   0      741.98      756.81     44.04 o 
  -5   3   0       16.13        3.01     23.53 o 
  -4   3   0     2670.60     2925.62     65.69 o 
  -2   3   0       99.65       90.83     16.10 o 
  -1   3   0     9567.11     9666.36    109.64 o 
   0   3   0      264.58      241.84     11.40 o 
   1   3   0       10.14        2.50      7.41 o 
   2   3   0      522.08      417.48     16.28 o 
   3   3   0     3246.76     3368.07     49.00 o 
   4   3   0       78.07      122.40     14.80 o 
   5   3   0     2137.57     2212.06     43.87 o 
   6   3   0      542.35      542.13     38.08 o 
   7   3   0      230.21      216.16     34.29 o 
   8   3   0     1607.11     1480.64     82.34 o 
   9   3   0      355.89      339.23     52.21 o 
  10   3   0       75.35        7.39     81.88 o 
  -9   4   0       47.40       58.87     60.75 o 
  -8   4   0     2152.93     2128.59     80.40 o 
  -7   4   0     1022.81     1078.92    113.93 o 
  -6   4   0     1236.22     1405.61     57.12 o 
  -5   4   0     1844.24     2049.68     84.08 o 
  -3   4   0     2951.93     3573.49     61.88 o 
  -2   4   0     6045.61     6810.47     85.06 o 
  -1   4   0      393.42      396.74     18.64 o 
   0   4   0     1405.41     1415.73     35.89 o 
   1   4   0     6374.69     6425.54     78.00 o 
   2   4   0      403.84      376.72     17.59 o 
   3   4   0     1283.88     1307.21     30.08 o 
   4   4   0     3987.52     4827.35     98.99 o 
   5   4   0      735.57      717.01     29.80 o 
   6   4   0      499.79      524.67     38.67 o 
   7   4   0      903.10      846.07     47.15 o 
   8   4   0       15.45       -5.86     37.99 o 
   9   4   0       44.33      -19.29     68.37 o 
  -9   5   0     1007.69     1049.20    131.60 o 
  -8   5   0       85.89       25.79     49.26 o 
  -7   5   0       13.39        7.47     40.99 o 
  -6   5   0      769.79      831.73     69.12 o 
  -5   5   0      247.71      129.65     96.61 o 
  -4   5   0     3009.95     2974.29     53.56 o 
  -3   5   0     1552.18     1424.48     34.47 o 
  -2   5   0      132.56      171.89     26.64 o 
  -1   5   0     1038.57     1056.56     28.65 o 
   0   5   0     5793.33     5892.31     74.44 o 
   1   5   0      463.57      475.47     19.17 o 
   2   5   0     3062.57     3117.30     48.20 o 
   3   5   0     1171.85     1193.81     31.14 o 
   4   5   0       97.66       93.21     17.48 o 
   5   5   0     1092.59     1153.89     36.70 o 
   6   5   0       17.97       14.11     28.34 o 
   7   5   0      169.68      206.16     40.71 o 
   8   5   0      344.40      361.34     48.54 o 
   9   5   0      381.79      519.70     83.84 o 
  -8   6   0      304.88      385.04     85.92 o 
  -7   6   0      792.72      910.23     60.64 o 
  -6   6   0      177.25      254.30     58.67 o 
  -5   6   0      179.07      196.41     36.74 o 
  -4   6   0     1345.85     1275.28     38.10 o 
  -3   6   0       30.96       19.76     18.59 o 
  -2   6   0     2458.53     2180.15     57.20 o 
  -1   6   0     2890.55     3062.17     49.26 o 
   0   6   0       41.12       18.04     16.65 o 
   1   6   0     5772.79     5811.00     77.01 o 
   2   6   0     4291.85     4329.47     62.92 o 
   3   6   0       26.56       22.68     16.97 o 
   4   6   0     1919.57     1815.70     56.56 o 
   5   6   0      110.81       83.19     35.81 o 
   6   6   0     1921.34     1734.29     93.56 o 
   7   6   0      497.42      582.88     60.92 o 
   8   6   0      298.10      284.68     67.91 o 
   9   6   0        8.48      -36.15     71.49 o 
  -8   7   0      531.01      527.67     98.51 o 
  -7   7   0       30.60       74.72     74.03 o 
  -6   7   0      952.16     1023.57     88.35 o 
  -5   7   0      157.38      115.37     55.55 o 
  -4   7   0       51.00        3.07     30.52 o 
  -3   7   0     2583.12     2468.73     64.76 o 
  -2   7   0     2678.32     2608.36     63.15 o 
  -1   7   0        2.86       -8.44     22.08 o 
   0   7   0     2578.02     2676.41    159.84 o 
   1   7   0      532.66      502.19     33.53 o 
   2   7   0      219.58      242.78     21.08 o 
   3   7   0     1385.35     1374.20     38.25 o 
   4   7   0     1083.52     1112.93     38.06 o 
   5   7   0       71.78       43.46     24.96 o 
   6   7   0     1019.59     1022.18     44.09 o 
   7   7   0       24.24       90.09     40.54 o 
   8   7   0      919.86      786.94     83.50 o 
   9   7   0      159.30      227.63     84.77 o 
  -7   8   0      884.21      946.77    105.33 o 
  -6   8   0       19.12      -68.37     68.37 o 
  -5   8   0       97.92      177.27     66.87 o 
  -4   8   0      634.51      587.20     45.21 o 
  -3   8   0        0.53       -8.85     31.07 o 
  -2   8   0      377.41      308.57     34.41 o 
  -1   8   0     3203.00     3184.66     73.27 o 
   0   8   0      415.52      363.53     50.24 o 
   1   8   0      256.34      281.67     31.54 o 
   2   8   0      745.59      777.69     42.36 o 
   3   8   0     1098.66     1097.30     49.45 o 
   4   8   0      577.04      576.26     42.55 o 
   5   8   0      855.11      823.88     51.75 o 
   6   8   0      175.62      181.97     80.50 o 
  -6   9   0      171.51      171.50     81.07 o 
  -5   9   0      851.07      874.13     91.93 o 
  -4   9   0      263.43      290.48     43.61 o 
  -3   9   0      805.35      746.49     49.47 o 
  -2   9   0        2.15      -16.68     33.74 o 
  -1   9   0        6.12       -9.80     30.81 o 
   0   9   0      138.92      101.15     32.38 o 
   1   9   0     1118.68     1083.28     49.52 o 
   2   9   0      229.40      251.18     40.54 o 
   3   9   0      439.22      495.54     44.09 o 
   4   9   0      434.02      478.32     65.42 o 
   5   9   0      165.44      130.52     43.77 o 
   6   9   0      182.08       78.76     71.95 o 
  -6  10   0      186.44       57.86     89.16 o 
  -5  10   0       50.04       73.68     78.19 o 
  -4  10   0     1573.54     1399.14    100.71 o 
  -3  10   0      162.84      137.51     44.33 o 
  -2  10   0       12.71      -24.86     39.21 o 
  -1  10   0      642.05      710.69     48.63 o 
   0  10   0      204.44      187.44     38.83 o 
   1  10   0       56.91       82.55     36.33 o 
   2  10   0      661.67      731.83     51.25 o 
   3  10   0      321.85      371.96     47.35 o 
   4  10   0      100.24       74.81     57.34 o 
   5  10   0      378.75      392.20     82.23 o 
   6  10   0      542.48      499.72     90.77 o 
  -5  11   0       11.90      -56.59     86.73 o 
  -4  11   0       38.11      -17.55     78.88 o 
  -3  11   0       29.75       59.81     63.75 o 
  -2  11   0      659.41      694.49     57.74 o 
  -1  11   0      379.70      352.38     49.08 o 
   0  11   0     1320.31     1254.05     62.00 o 
   1  11   0     1289.33     1300.52    129.29 o 
   2  11   0      226.18      203.59     57.98 o 
   3  11   0        8.78       55.62     80.96 o 
   4  11   0      212.87      264.01     74.26 o 
   5  11   0        0.55       62.94     78.53 o 
  -4  12   0       70.17      147.94     92.62 o 
  -3  12   0       92.75       67.94     57.43 o 
  -2  12   0      283.39      252.63     57.52 o 
  -1  12   0      502.99      404.21     82.57 o 
   0  12   0      703.92      744.62     60.75 o 
   1  12   0        0.88       68.30     53.52 o 
   2  12   0      843.77      915.35     68.82 o 
   3  12   0      747.83      747.77     65.53 o 
   4  12   0       92.05      165.84     84.08 o 
   5  12   0      220.26      276.02     95.05 o 
  -2  13   0      438.22      428.48    118.03 o 
  -1  13   0      384.59      454.72     67.65 o 
   0  13   0       47.23       28.57    116.82 o 
   1  13   0      181.62      142.53    126.86 o 
   2  13   0     1011.77      963.62     82.29 o 
   3  13   0      295.43      351.08     98.28 o 
  -2 -13   1        3.13      -30.26     93.78 o 
  -1 -13   1       57.80      -21.37     95.39 o 
   0 -13   1      245.22      310.91     68.42 o 
   1 -13   1       21.89       -3.26     63.66 o 
  -4 -12   1      186.84      201.99     91.47 o 
  -3 -12   1       99.87      -40.54     81.07 o 
  -2 -12   1      696.15      888.68     96.66 o 
  -1 -12   1     1020.99     1026.27     71.18 o 
   0 -12   1        1.52      -26.66     58.21 o 
   1 -12   1      501.93      452.29     62.41 o 
   2 -12   1      475.41      527.97     61.68 o 
   3 -12   1       39.09       47.67     59.77 o 
  -6 -11   1      104.59      196.91     99.44 o 
  -5 -11   1       49.32      106.13     79.92 o 
  -4 -11   1       12.18      -22.64     76.45 o 
  -3 -11   1      204.48      233.98     74.49 o 
  -2 -11   1       13.17        7.26     45.53 o 
  -1 -11   1      234.58      194.86     46.99 o 
   0 -11   1     1389.23     1266.77     64.61 o 
   1 -11   1      138.77      166.67     47.38 o 
   2 -11   1      279.66      246.33     49.73 o 
   3 -11   1      419.87      415.44     56.92 o 
   4 -11   1      160.64      133.27     85.58 o 
   5 -11   1       38.27       48.39     90.43 o 
  -6 -10   1       67.26       36.73     82.69 o 
  -5 -10   1      605.88      567.39     79.80 o 
  -4 -10   1      349.99      418.99     74.03 o 
  -3 -10   1      539.22      557.38     67.73 o 
  -2 -10   1      758.95      802.18     82.17 o 
  -1 -10   1     1826.38     1775.36     64.42 o 
   0 -10   1     1342.61     1375.59     58.29 o 
   1 -10   1       96.11       39.47     39.05 o 
   2 -10   1      621.97      699.40     52.10 o 
   3 -10   1      323.15      350.59     49.09 o 
   4 -10   1      232.80      202.91     77.61 o 
   5 -10   1      335.87      300.62     84.08 o 
   6 -10   1        0.53      -70.45     88.35 o 
  -6  -9   1      336.42      343.58     75.99 o 
  -5  -9   1      171.72      205.22     66.17 o 
  -4  -9   1       31.89       33.28     39.23 o 
  -3  -9   1      894.49      841.16     50.97 o 
  -2  -9   1      323.24      432.44     40.67 o 
  -1  -9   1       28.27       37.85     31.42 o 
   0  -9   1     1981.33     1853.81     60.39 o 
   1  -9   1     1790.59     1676.29     58.47 o 
   2  -9   1      588.69      583.31     45.48 o 
   3  -9   1      273.03      287.04     42.35 o 
   4  -9   1     1705.92     1592.61     66.38 o 
   5  -9   1       31.40      -67.79     67.79 o 
   6  -9   1      452.20      444.74     93.43 o 
   7  -9   1      331.72      417.72     97.01 o 
  -6  -8   1      536.70      644.31     74.72 o 
  -5  -8   1      290.73      322.54     67.27 o 
  -4  -8   1      514.31      495.74     57.05 o 
  -3  -8   1     2942.09     3013.88     73.78 o 
  -2  -8   1       39.10       50.52     44.17 o 
  -1  -8   1      734.96      658.78     40.09 o 
   0  -8   1     2217.62     2142.21     83.32 o 
   1  -8   1        0.37       37.74     32.57 o 
   2  -8   1      174.19      141.44     32.17 o 
   3  -8   1      261.84      225.15     44.29 o 
   4  -8   1       74.73       39.52     35.45 o 
   5  -8   1      591.88      669.83     82.69 o 
   6  -8   1      802.33      824.01     95.74 o 
   7  -8   1        0.04       38.34     77.49 o 
  -8  -7   1        1.02      -54.97     65.14 o 
  -7  -7   1      554.69      478.93     68.83 o 
  -6  -7   1        1.43      -54.51     54.51 o 
  -5  -7   1      128.28       86.59     54.18 o 
  -4  -7   1     1855.83     1841.39     46.95 o 
  -3  -7   1      563.16      532.55     35.43 o 
  -2  -7   1     2096.68     2178.43     53.52 o 
  -1  -7   1     2429.96     2457.61     46.39 o 
   0  -7   1      231.38      228.01     20.19 o 
   1  -7   1     2165.91     1925.79     53.87 o 
   2  -7   1     1477.20     1437.44     48.49 o 
   3  -7   1      302.37      283.75     32.80 o 
   4  -7   1      237.98      313.07     44.58 o 
   5  -7   1      202.55      231.09     62.83 o 
   7  -7   1     1725.39     1988.82    115.26 o 
   8  -7   1      394.98      426.04     92.39 o 
  -9  -6   1      619.36      742.82     95.39 o 
  -8  -6   1      113.83       59.59     62.83 o 
  -7  -6   1       62.65       61.67     53.01 o 
  -6  -6   1      253.31      235.28     29.87 o 
  -5  -6   1      502.93      574.86     32.42 o 
  -4  -6   1      452.38      413.63     53.18 o 
  -3  -6   1     2422.52     2448.48     47.34 o 
  -2  -6   1        4.11       22.90     15.16 o 
  -1  -6   1       87.24       91.57     24.28 o 
   0  -6   1     3029.99     3121.41     50.10 o 
   1  -6   1      159.39      133.23     16.28 o 
   2  -6   1      307.27      277.59     20.57 o 
   3  -6   1     3521.00     3483.37     59.39 o 
   4  -6   1      247.00      208.45     25.42 o 
   5  -6   1      889.20      788.67     47.06 o 
   7  -6   1      251.23      295.75     51.37 o 
   8  -6   1      185.73       97.70     79.69 o 
  -9  -5   1        0.21      -16.75     69.29 o 
  -8  -5   1       19.84       45.04     58.21 o 
  -7  -5   1     1846.38     1713.64     63.25 o 
  -6  -5   1      522.55      533.19     33.16 o 
  -5  -5   1      383.59      430.56     52.92 o 
  -4  -5   1     1248.13     1369.67     36.23 o 
  -3  -5   1      125.19      105.19     22.46 o 
  -2  -5   1      468.19      442.27     21.12 o 
  -1  -5   1     2868.09     2776.55     43.72 o 
   0  -5   1      154.63      155.61     14.23 o 
   1  -5   1       91.41      104.04     15.71 o 
   2  -5   1     3022.43     3237.75     51.00 o 
   3  -5   1       18.12       14.58     16.23 o 
   4  -5   1     1079.37     1131.88     42.38 o 
   6  -5   1        5.81        7.52     33.68 o 
   7  -5   1      751.46      777.62     70.16 o 
   8  -5   1      120.04      173.29     52.43 o 
   9  -5   1       94.77      161.16     77.43 o 
  -9  -4   1      171.19       43.65     73.22 o 
  -8  -4   1     1079.67      993.54     82.92 o 
  -7  -4   1        3.22       37.52     41.58 o 
  -6  -4   1      875.82      798.63     48.04 o 
  -5  -4   1      248.77      270.23     29.56 o 
  -3  -4   1     3599.89     3634.45     74.19 o 
  -2  -4   1     2369.58     2365.61     38.68 o 
  -1  -4   1      194.65      203.83     13.64 o 
   0  -4   1    16255.81    17382.29    199.08 o 
   1  -4   1     3913.70     3859.78     52.88 o 
   2  -4   1      335.74      357.47     19.27 o 
   3  -4   1     1273.34     1360.65     31.63 o 
   4  -4   1     2495.20     2477.18     46.89 o 
   5  -4   1       57.78       58.86     34.59 o 
   6  -4   1     2224.96     2351.74    109.60 o 
   7  -4   1     1238.21     1281.09     66.98 o 
   8  -4   1      191.30      195.39     49.38 o 
   9  -4   1      233.93      221.66     57.32 o 
  -9  -3   1      881.15      917.67     98.16 o 
  -8  -3   1       75.95      131.46     40.22 o 
  -7  -3   1     1572.50     1519.17     60.23 o 
  -6  -3   1     1100.47     1044.82     45.13 o 
  -5  -3   1       59.34       42.84     17.71 o 
  -4  -3   1     8900.39     9195.86    126.63 o 
  -2  -3   1      237.29      779.99     20.38 o 
  -1  -3   1     3211.29     3108.49     42.39 o 
   0  -3   1      559.63      565.95     16.72 o 
   1  -3   1     1825.95     2023.94     45.40 o 
   2  -3   1     6343.27     6797.85    164.90 o 
   3  -3   1       56.77       10.27     11.61 o 
   4  -3   1      685.87      616.82     45.39 o 
   5  -3   1      966.80     1062.28     43.61 o 
   6  -3   1      203.58      199.29     47.87 o 
   7  -3   1       26.15       34.14     35.47 o 
   8  -3   1      904.07      870.53     58.36 o 
   9  -3   1       82.64      105.80     52.59 o 
 -10  -2   1      196.73       62.25     85.23 o 
  -9  -2   1       28.98        0.06     46.75 o 
  -8  -2   1      817.56      737.68     51.48 o 
  -7  -2   1       59.10       84.50     32.00 o 
  -6  -2   1      169.00      148.19     28.70 o 
  -5  -2   1     1405.15     1503.91     42.98 o 
  -4  -2   1     1447.28     1460.34     31.58 o 
  -3  -2   1     5081.14     5226.50     77.18 o 
  -2  -2   1    32572.48    34096.88    361.76 o 
   0  -2   1      535.07      582.00     17.44 o 
   1  -2   1    18440.96    19538.15    209.79 o 
   2  -2   1     3803.64     4187.24     53.62 o 
   3  -2   1     4489.71     5217.18    123.69 o 
   4  -2   1     8333.26     9403.57    147.32 o 
   5  -2   1      389.78      405.26     31.40 o 
   6  -2   1      220.46      217.46     32.71 o 
   7  -2   1     2591.38     2576.76     74.90 o 
   8  -2   1      831.39      797.67     55.73 o 
   9  -2   1        2.46       45.12     49.22 o 
  10  -2   1     1563.68     1561.05    122.19 o 
 -10  -1   1       41.95      113.29     83.27 o 
  -9  -1   1      932.65      879.87     62.18 o 
  -8  -1   1       75.06      126.66     38.63 o 
  -7  -1   1        8.19       30.27     30.89 o 
  -6  -1   1     2539.26     2519.59     68.31 o 
  -5  -1   1     1056.31     1057.13     29.98 o 
  -4  -1   1      511.79      546.75     21.73 o 
  -3  -1   1     2096.93     1974.46     32.99 o 
  -2  -1   1     7929.35     8973.00    128.23 o 
  -1  -1   1     3725.40     3592.85     43.06 o 
   1  -1   1     1314.97     1418.25     20.81 o 
   2  -1   1      242.44      236.31     16.05 o 
   3  -1   1     6972.07     7699.00    118.00 o 
   4  -1   1      630.57      713.80     30.91 o 
   5  -1   1     4397.95     5032.07    115.03 o 
   6  -1   1     1230.77     1252.89     49.18 o 
   7  -1   1       11.61       -7.46     42.85 o 
   8  -1   1     1594.08     1629.34     67.00 o 
   9  -1   1      968.40      888.51     63.70 o 
  10  -1   1        1.22      -53.87     53.87 o 
 -10   0   1      643.71      663.63     92.85 o 
  -9   0   1      104.23       66.26     47.18 o 
  -8   0   1      295.93      363.00     45.46 o 
  -7   0   1     1529.24     1528.76     69.35 o 
  -6   0   1       43.75       31.44     25.35 o 
  -5   0   1     2454.09     2693.07     62.84 o 
  -4   0   1     1747.06     1736.47     37.21 o 
  -3   0   1      181.19      190.84     13.54 o 
  -2   0   1     5025.19     5571.47     94.69 o 
   0   0   1        0.06       -1.14      2.32 o 
   1   0   1    16327.81    19224.95    256.58 o 
   2   0   1       76.58       60.57     10.90 o 
   3   0   1      752.39      847.07     27.80 o 
   4   0   1     2682.75     2866.41     59.97 o 
   5   0   1     6351.73     7390.17    218.27 o 
   6   0   1     1513.68     1748.72     55.31 o 
   7   0   1     1311.82     1327.74     54.97 o 
   8   0   1       42.69       24.59     36.98 o 
   9   0   1       71.26      160.93     47.18 o 
  10   0   1       12.65      -41.74     55.77 o 
 -10   1   1      325.86      255.92     87.08 o 
  -9   1   1      394.42      481.75    113.24 o 
  -8   1   1      218.96      233.78     43.46 o 
  -7   1   1       23.13       24.02     32.01 o 
  -6   1   1     1278.48     1308.07     54.91 o 
  -5   1   1       38.40       29.02     20.54 o 
  -4   1   1      585.55      622.60     29.32 o 
  -3   1   1     4999.15     5267.44     67.29 o 
  -2   1   1      384.05      406.15     14.62 o 
  -1   1   1      119.53       37.88      7.16 o 
   0   1   1     1167.18     1161.49     30.20 o 
   1   1   1     3031.52     3007.22     36.96 o 
   2   1   1     1709.17     2103.22     39.81 o 
   3   1   1     5718.71     5963.34     94.55 o 
   4   1   1      170.87      167.32     19.88 o 
   5   1   1      333.05      364.53     28.62 o 
   6   1   1     1386.48     1388.46     49.00 o 
   7   1   1     1360.37     1428.91     54.83 o 
   8   1   1       58.91       36.05     53.70 o 
   9   1   1      742.07      793.28     60.76 o 
  10   1   1      296.38      287.11     59.49 o 
  -9   2   1       69.12      105.20     52.14 o 
  -8   2   1        5.99       -5.01     39.87 o 
  -7   2   1     2714.28     2769.46     78.68 o 
  -6   2   1      360.36      325.13     34.71 o 
  -5   2   1      222.08      179.35     37.19 o 
  -4   2   1     1126.12     1136.20     37.81 o 
  -3   2   1       28.93        6.76     25.47 o 
  -2   2   1     4104.51     4337.38     66.78 o 
  -1   2   1     5287.84     5697.56     66.64 o 
   0   2   1      383.84      369.22     14.00 o 
   1   2   1     3551.85     3515.06     43.18 o 
   2   2   1    17141.67    18176.30    254.28 o 
   3   2   1    13292.65    14836.75    165.17 o 
   4   2   1     6730.41     7326.42    117.94 o 
   5   2   1      197.58      141.86     22.64 o 
   6   2   1      193.74      263.89     30.82 o 
   7   2   1       34.09       19.31     29.76 o 
   8   2   1      259.90      244.86     41.17 o 
   9   2   1       13.11      -23.09     42.67 o 
  10   2   1      500.21      449.43     60.47 o 
  -9   3   1      428.50      479.77     61.68 o 
  -8   3   1     3019.99     3101.84     91.97 o 
  -7   3   1       29.71       55.32     35.86 o 
  -6   3   1     2431.23     2443.45     99.78 o 
  -5   3   1      896.70      823.45     29.94 o 
  -4   3   1      664.75      637.08     24.59 o 
  -3   3   1    11087.67    12129.01    292.30 o 
  -2   3   1     8565.56     9159.77    106.73 o 
  -1   3   1      389.38      431.54     31.86 o 
   0   3   1     1458.66     1454.25     31.93 o 
   1   3   1     6279.70     6579.12    105.94 o 
   2   3   1      270.04      298.73     17.56 o 
   3   3   1     2488.20     2426.57     39.00 o 
   4   3   1      209.30      256.15     44.26 o 
   5   3   1      554.08      571.79     25.76 o 
   6   3   1     1852.54     1803.70     56.13 o 
   7   3   1      422.71      389.70     40.31 o 
   8   3   1       80.66      109.69     40.94 o 
   9   3   1       16.93       22.13     45.12 o 
  10   3   1      416.33      351.94     72.87 o 
  -9   4   1      416.86      471.31     64.19 o 
  -8   4   1      130.97      160.47     48.49 o 
  -7   4   1     1213.16     1258.43     60.79 o 
  -6   4   1      380.52      389.70     41.23 o 
  -5   4   1       96.83      124.77     24.93 o 
  -4   4   1     2333.67     2393.05     45.05 o 
  -3   4   1      699.22      688.79     24.35 o 
  -2   4   1     1222.50     1379.31     28.59 o 
  -1   4   1    10217.90    10480.18    120.06 o 
   0   4   1     9980.16    10495.85    147.52 o 
   1   4   1     1132.03     1136.69     48.96 o 
   2   4   1     1213.98     1094.19     26.31 o 
   4   4   1       75.04       74.97     26.79 o 
   5   4   1      134.10      167.32     20.87 o 
   6   4   1     2584.08     2537.79     67.45 o 
   7   4   1      248.40      228.14     49.37 o 
   8   4   1      979.84      900.14     54.12 o 
   9   4   1      213.08      241.24     51.39 o 
  -9   5   1      115.15      123.75    105.09 o 
  -8   5   1      779.71      817.00     67.28 o 
  -7   5   1     1182.07     1201.13    106.02 o 
  -6   5   1      293.32      283.21     53.30 o 
  -5   5   1     2788.26     2754.36     71.59 o 
  -4   5   1     3260.19     3361.11     80.78 o 
  -3   5   1      134.30       92.96     17.07 o 
  -2   5   1     2202.47     2180.44     73.00 o 
  -1   5   1     8462.58     9479.53    157.99 o 
   0   5   1      160.01      153.87     39.50 o 
   1   5   1     6187.67     6176.64     97.59 o 
   2   5   1     1680.58     1699.62     32.77 o 
   3   5   1      223.75      189.10     18.19 o 
   4   5   1     1311.90     1163.81     32.37 o 
   5   5   1      206.67      173.97     25.92 o 
   6   5   1      515.46      555.81     40.13 o 
   7   5   1      692.60      711.41     92.28 o 
   8   5   1      132.46      213.02     43.17 o 
   9   5   1      256.80      323.17     54.17 o 
  -8   6   1       36.15       41.81     76.57 o 
  -7   6   1       91.63      173.81     67.56 o 
  -6   6   1     1701.49     1510.82     84.88 o 
  -5   6   1      831.66      776.05     46.69 o 
  -4   6   1     1028.94      965.63     36.04 o 
  -3   6   1     2072.11     1968.59     42.45 o 
  -2   6   1      183.64      162.33     24.92 o 
  -1   6   1      237.36      204.63     30.32 o 
   0   6   1     5672.24     5806.95     96.84 o 
   1   6   1      123.53      122.89     36.03 o 
   2   6   1      738.08      758.24     25.39 o 
   3   6   1     3965.94     3982.42     61.71 o 
   4   6   1       50.02       72.05     19.31 o 
   5   6   1     1954.78     2010.82     47.50 o 
   6   6   1     3172.05     3090.46     78.44 o 
   7   6   1        1.01      -35.19     35.19 o 
   8   6   1        9.70       -6.88     50.01 o 
   9   6   1      732.07      731.73     91.70 o 
  -8   7   1      255.33      314.71     95.97 o 
  -7   7   1     1109.19      978.07    100.01 o 
  -6   7   1      153.99       83.50     65.83 o 
  -5   7   1      125.22      111.68     55.55 o 
  -4   7   1      105.86      171.85     49.89 o 
  -3   7   1      186.21      191.48     29.94 o 
  -2   7   1      930.97      864.00     41.59 o 
  -1   7   1     2807.67     2808.25     64.07 o 
   0   7   1       23.35       18.32     20.80 o 
   1   7   1      406.89      445.78     31.04 o 
   2   7   1      221.68      156.27     25.68 o 
   3   7   1      842.56      824.80     31.29 o 
   4   7   1      996.27     1029.33     37.13 o 
   5   7   1      280.22      260.83     44.23 o 
   6   7   1        6.77       17.53     32.36 o 
   7   7   1     1030.79     1016.58     56.09 o 
   8   7   1      589.61      611.48     64.67 o 
   9   7   1       42.51       15.59     75.53 o 
  -7   8   1        2.84      -45.16     78.65 o 
  -6   8   1     1249.40     1258.47    100.82 o 
  -5   8   1      270.61      336.19     69.29 o 
  -4   8   1      154.98      141.76     53.82 o 
  -3   8   1      549.14      552.37     40.42 o 
  -2   8   1      290.96      343.54     35.11 o 
  -1   8   1      229.42      198.24     30.54 o 
   0   8   1     2280.98     2148.77     58.39 o 
   1   8   1      394.08      397.04     38.75 o 
   2   8   1       28.98        1.42     26.03 o 
   3   8   1     2258.41     2258.57     62.78 o 
   4   8   1      810.17      810.91     48.31 o 
   5   8   1       88.60      119.85     58.84 o 
   7   8   1      469.48      473.27     75.53 o 
  -6   9   1      209.33      238.83     82.34 o 
  -5   9   1      106.04      193.56     73.10 o 
  -4   9   1     1129.13     1124.13     58.21 o 
  -3   9   1       69.77       54.25     35.24 o 
  -2   9   1      179.50      150.81     35.42 o 
  -1   9   1     1021.82      940.88     47.36 o 
   0   9   1     1006.03      972.59     47.89 o 
   1   9   1       83.51       66.03     30.54 o 
   2   9   1     1149.27     1153.06     50.91 o 
   3   9   1      239.13      291.73     40.48 o 
   4   9   1     1225.51     1343.41     59.66 o 
   5   9   1      355.09      406.12     54.45 o 
   6   9   1      111.77      179.67     47.36 o 
  -6  10   1      157.93      163.65     87.77 o 
  -5  10   1      334.56      407.56     83.96 o 
  -4  10   1      325.29      334.77     49.09 o 
  -3  10   1      539.12      455.85     46.84 o 
  -2  10   1      348.97      383.39     45.01 o 
  -1  10   1        5.08      -16.72     34.79 o 
   0  10   1      835.38      804.45     72.47 o 
   1  10   1     1622.10     1566.82     59.73 o 
   2  10   1      441.27      440.38     44.35 o 
   3  10   1      819.61      815.48     53.54 o 
   4  10   1      313.72      288.55     47.17 o 
   5  10   1       32.98       99.50     47.39 o 
   6  10   1      249.66      286.64     79.92 o 
  -5  11   1        9.47      -80.50     80.50 o 
  -4  11   1      357.82      245.64     77.49 o 
  -3  11   1      856.33      757.55    141.88 o 
  -2  11   1       62.14       10.52     43.77 o 
  -1  11   1      609.90      623.93     52.75 o 
   0  11   1      208.15      167.79     46.47 o 
   1  11   1      175.27      264.79     82.98 o 
   2  11   1      299.65      374.93     48.18 o 
   3  11   1      476.34      486.66     53.92 o 
   4  11   1       64.12      100.35     51.89 o 
   5  11   1     1497.98     1513.72     75.22 o 
   6  11   1      723.63      841.68    100.94 o 
  -4  12   1      204.83      199.56     91.93 o 
  -3  12   1       30.55        0.33     54.59 o 
  -2  12   1      318.66      381.43     99.61 o 
  -1  12   1      447.92      400.86     77.15 o 
   0  12   1      218.12      229.73     59.36 o 
   1  12   1      344.56      399.34     56.99 o 
   2  12   1      135.04      193.67     52.54 o 
   3  12   1       12.50        5.17     53.74 o 
   4  12   1      341.41      403.96     95.57 o 
   5  12   1      183.30      200.83     87.19 o 
  -2  13   1       31.93       65.70     61.43 o 
  -1  13   1       24.81       53.70     60.24 o 
   0  13   1      467.66      545.34     66.93 o 
   1  13   1      294.09      306.43     60.59 o 
   2  13   1      508.86      551.26     66.91 o 
   3  13   1     1273.53     1438.50    209.21 o 
  -1 -13   2       62.68       73.91     99.44 o 
   0 -13   2      140.60      197.14     95.97 o 
  -4 -12   2      261.60      267.12     94.82 o 
  -3 -12   2      214.66      274.17     95.39 o 
  -2 -12   2      399.10      412.87     89.85 o 
  -1 -12   2       40.65       60.05     84.88 o 
   0 -12   2      317.21      315.71     61.27 o 
   1 -12   2       62.77       60.54     59.13 o 
   2 -12   2      180.75      284.65     63.11 o 
   3 -12   2      455.31      484.47     88.41 o 
  -5 -11   2      147.45      275.09     92.16 o 
  -4 -11   2      215.79      361.59     87.54 o 
  -3 -11   2      119.65      130.62     77.95 o 
  -2 -11   2       91.17      104.05     74.37 o 
  -1 -11   2      159.01      145.94     48.92 o 
   0 -11   2       46.01       32.91     85.00 o 
   1 -11   2      400.01      452.57     55.24 o 
   2 -11   2      617.10      650.52     61.14 o 
   3 -11   2        5.28       50.91     54.18 o 
   4 -11   2      668.18      670.64     98.86 o 
   5 -11   2      622.68      485.51    108.56 o 
  -6 -10   2        1.15      -13.86     88.12 o 
  -5 -10   2      858.37      909.47     94.47 o 
  -4 -10   2       14.88      -58.44     65.71 o 
  -3 -10   2      866.54      932.91     86.50 o 
  -2 -10   2      511.49      515.84     70.04 o 
  -1 -10   2       58.94       73.76     40.87 o 
   0 -10   2      509.46      577.87     48.69 o 
   1 -10   2      112.31      131.34     45.73 o 
   2 -10   2       29.33       10.30     42.14 o 
   3 -10   2      838.10      776.67     58.00 o 
   4 -10   2      919.46      805.76     89.16 o 
   5 -10   2        1.23      -41.46     82.57 o 
   6 -10   2      118.11        9.47     97.82 o 
  -6  -9   2      409.71      401.09     85.23 o 
  -5  -9   2        0.09      -25.87     66.98 o 
  -4  -9   2       91.24      166.30     61.56 o 
  -3  -9   2     1221.80     1212.10     56.84 o 
  -2  -9   2      104.51      157.42     36.31 o 
  -1  -9   2      703.87      725.72     46.97 o 
   0  -9   2      156.47      206.11     36.49 o 
   1  -9   2     2413.77     2262.48     68.59 o 
   2  -9   2      631.18      675.42     48.29 o 
   3  -9   2      608.65      651.81     49.94 o 
   4  -9   2      241.30      181.09     65.60 o 
   5  -9   2      642.37      636.22     91.70 o 
  -7  -8   2       10.86      145.28     84.08 o 
  -6  -8   2      143.42      195.33     72.35 o 
  -5  -8   2       51.00       58.55     58.78 o 
  -4  -8   2       14.81        1.50     49.20 o 
  -3  -8   2      231.23      207.97     34.88 o 
  -2  -8   2     1245.88     1261.48     59.36 o 
  -1  -8   2      468.44      465.70     38.24 o 
   0  -8   2      781.80      690.67     42.91 o 
   1  -8   2     2657.33     2510.04     66.51 o 
   2  -8   2      106.45      152.74     33.44 o 
   3  -8   2      735.53      750.60     48.29 o 
   4  -8   2      906.48      916.29     53.97 o 
   5  -8   2      350.50      250.84     71.03 o 
   7  -8   2      617.62      694.43     93.78 o 
  -7  -7   2       66.08      148.63     69.75 o 
  -6  -7   2     1118.72     1201.94     61.40 o 
  -5  -7   2      275.91      384.31     44.97 o 
  -4  -7   2      558.55      639.92     34.84 o 
  -3  -7   2      791.28      733.13     44.91 o 
  -2  -7   2      196.91      182.18     22.29 o 
  -1  -7   2       32.68       35.98     19.82 o 
   0  -7   2     1512.93     1517.38     37.95 o 
   1  -7   2        3.88      -13.08     18.73 o 
   2  -7   2      986.39     1137.91     42.55 o 
   3  -7   2     5542.41     5600.98    104.02 o 
   4  -7   2        7.42       16.10     31.50 o 
   5  -7   2      187.26      279.48     63.75 o 
   6  -7   2      629.59      652.74     78.42 o 
   7  -7   2        0.14      -67.56     67.56 o 
   8  -7   2      133.03      273.48     90.31 o 
  -9  -6   2       86.48      -34.76     78.30 o 
  -8  -6   2      803.73      778.16     84.54 o 
  -7  -6   2      364.41      421.65     66.87 o 
  -5  -6   2     1142.37     1120.68     40.49 o 
  -4  -6   2     1629.13     1696.16     43.74 o 
  -3  -6   2     1226.59     1270.99     36.12 o 
  -2  -6   2     6114.30     6231.13     84.97 o 
  -1  -6   2      587.91      552.94     25.40 o 
   0  -6   2      211.09      247.58     22.65 o 
   1  -6   2     1567.51     1598.38     36.17 o 
   2  -6   2     2415.85     2481.29     56.03 o 
   3  -6   2      467.73      512.99     29.92 o 
   4  -6   2     3373.78     3504.34     67.38 o 
   5  -6   2     2438.66     2446.38     72.31 o 
   6  -6   2       21.05       49.34     39.03 o 
   7  -6   2      563.56      644.07     57.20 o 
   8  -6   2      392.52      419.36     61.54 o 
  -9  -5   2      452.20      435.39     83.27 o 
  -8  -5   2      578.07      513.92     74.37 o 
  -7  -5   2      188.72      164.46     54.63 o 
  -6  -5   2     4238.42     3979.86    117.14 o 
  -5  -5   2      788.72      754.06     33.93 o 
  -4  -5   2        4.14       38.95     22.65 o 
  -3  -5   2      924.39      885.55     34.93 o 
  -2  -5   2     1074.21     1069.96     33.19 o 
  -1  -5   2      127.59      113.84     15.82 o 
   0  -5   2    12070.48    12797.90    148.43 o 
   1  -5   2      195.88      142.28     15.36 o 
   2  -5   2      159.24      126.72     25.23 o 
   3  -5   2     1632.15     1759.49     39.30 o 
   4  -5   2      746.37      752.13     38.52 o 
   5  -5   2       92.37       49.20     44.46 o 
   6  -5   2     2124.14     2073.34    110.18 o 
   7  -5   2       47.84       -8.27     41.12 o 
   8  -5   2      197.09      170.33     52.85 o 
   9  -5   2      736.99      752.66    138.59 o 
  -9  -4   2        6.83      -29.68     67.56 o 
  -8  -4   2       92.63      111.33     59.71 o 
  -7  -4   2     1666.97     1481.83     82.69 o 
  -6  -4   2      577.73      591.38     32.35 o 
  -5  -4   2     1873.51     1830.32     43.24 o 
  -4  -4   2     5613.32     5341.24     75.93 o 
  -3  -4   2     1625.63     1656.72     46.89 o 
  -2  -4   2      176.60      214.53     45.44 o 
  -1  -4   2     9519.52     9497.62    111.65 o 
   0  -4   2     1365.95     1379.74     28.08 o 
   1  -4   2     7599.38     8635.35    103.43 o 
   2  -4   2     2429.68     2163.57     45.18 o 
   4  -4   2     1043.00      949.18     37.97 o 
   5  -4   2     4996.52     5462.46    177.97 o 
   6  -4   2     2547.28     2701.73     73.85 o 
   7  -4   2       58.70       17.96     37.06 o 
   8  -4   2      602.53      685.02     60.35 o 
   9  -4   2        8.92      -16.41     54.63 o 
  -9  -3   2      104.06       35.11     73.10 o 
  -8  -3   2      185.04      241.14     65.60 o 
  -7  -3   2      126.99       85.44     34.23 o 
  -6  -3   2      148.37      161.17     24.37 o 
  -5  -3   2     1569.01     1498.69     37.89 o 
  -3  -3   2     4151.88     4224.22     59.23 o 
  -2  -3   2     2165.85     2013.31     33.74 o 
  -1  -3   2      196.20      209.03     15.19 o 
   0  -3   2      917.94      962.62     21.50 o 
   1  -3   2     3728.15     3579.99     48.58 o 
   3  -3   2     1440.96     1463.93     30.82 o 
   4  -3   2     1362.22     1434.39     44.34 o 
   5  -3   2        0.12        6.82     23.10 o 
   6  -3   2     1244.31     1207.93     50.79 o 
   7  -3   2     1717.57     1702.12     64.84 o 
   8  -3   2      646.90      637.86     55.86 o 
   9  -3   2      310.91      335.38     57.28 o 
  -9  -2   2      347.81      419.34     82.92 o 
  -8  -2   2       30.26        6.49     38.68 o 
  -7  -2   2      783.42      738.31     75.64 o 
  -6  -2   2     1493.32     1361.48     48.94 o 
  -5  -2   2       54.48       65.45     18.23 o 
  -4  -2   2     1300.68     1280.90     40.05 o 
  -2  -2   2     1269.92     1312.65     24.94 o 
  -1  -2   2     6382.41     6489.97     75.92 o 
   1  -2   2      135.62      141.32      9.91 o 
   2  -2   2     2516.18     2709.71     51.50 o 
   3  -2   2    17146.81    19694.33    274.02 o 
   4  -2   2      960.05     1094.38     42.21 o 
   5  -2   2     1077.47     1140.90     43.32 o 
   6  -2   2      724.69      712.12     41.73 o 
   7  -2   2      426.18      465.02     44.01 o 
   8  -2   2      115.19      160.53     52.55 o 
   9  -2   2       30.77       89.04     59.42 o 
  10  -2   2      117.09      145.86     89.97 o 
  -9  -1   2        0.21      -57.51     70.10 o 
  -8  -1   2      887.21      874.61     54.43 o 
  -7  -1   2      268.12      287.51     54.28 o 
  -6  -1   2     2373.40     2450.88     99.84 o 
  -5  -1   2     1569.91     1497.56     36.00 o 
  -4  -1   2     1822.25     1893.92     36.54 o 
  -3  -1   2      622.31      669.55     20.59 o 
  -2  -1   2     1884.86     1839.20     28.88 o 
  -1  -1   2     5210.17     5434.63     78.82 o 
   0  -1   2      495.07      449.20     21.57 o 
   1  -1   2     4248.49     4192.89     61.05 o 
   2  -1   2     1115.07     1280.04     31.24 o 
   3  -1   2     2417.29     2814.62     55.41 o 
   4  -1   2     2044.82     2152.12     52.25 o 
   5  -1   2      909.79      983.94     39.85 o 
   6  -1   2      497.69      515.11     37.89 o 
   7  -1   2     1322.92     1350.50    110.23 o 
   8  -1   2        2.67      -20.73     58.96 o 
   9  -1   2        2.10       30.02     62.83 o 
  10  -1   2        3.95       20.66     55.28 o 
  -9   0   2      970.61      995.26     64.19 o 
  -8   0   2      201.57      223.57     44.53 o 
  -7   0   2      686.44      858.42     49.09 o 
  -6   0   2     2647.36     2732.63     70.03 o 
  -5   0   2      184.70      172.06     19.27 o 
  -4   0   2     1790.85     1965.65     41.45 o 
  -3   0   2     2377.97     2404.88     46.35 o 
  -2   0   2       20.99        7.28     15.27 o 
  -1   0   2     3256.29     3309.78     70.22 o 
   0   0   2       30.96       58.08      7.30 o 
   1   0   2      497.40      427.88     16.20 o 
   2   0   2     1153.15     1319.45     30.66 o 
   3   0   2     4202.40     4563.14     77.62 o 
   4   0   2       30.19       25.52     15.83 o 
   5   0   2      581.27      615.82     35.17 o 
   6   0   2     5428.26     5980.51    198.58 o 
   7   0   2       53.36       51.11     31.07 o 
   8   0   2      398.96      420.86     45.52 o 
   9   0   2      106.11       96.56     45.46 o 
  10   0   2       20.96      -11.10     54.40 o 
  -9   1   2        7.72       55.40     53.66 o 
  -8   1   2      136.02      143.15     43.68 o 
  -7   1   2     2006.48     2198.18     70.19 o 
  -6   1   2       58.73       45.08     27.53 o 
  -5   1   2     3929.44     4345.59     66.37 o 
  -4   1   2    10244.60    11361.32    181.89 o 
  -3   1   2      495.64      606.97     19.98 o 
  -2   1   2     1733.54     1755.37     34.53 o 
   0   1   2      395.14      394.13     12.33 o 
   1   1   2      674.01      695.03     21.25 o 
   2   1   2    13900.99    15642.77    214.24 o 
   3   1   2       52.51       45.20     15.13 o 
   4   1   2     1868.70     2072.79     49.40 o 
   5   1   2     1439.42     1501.70     94.35 o 
   6   1   2      104.54      111.61     26.68 o 
   7   1   2     1139.02     1231.49     61.84 o 
   8   1   2     1134.79     1125.24     56.55 o 
   9   1   2       20.39       13.32     42.70 o 
  10   1   2      770.26      821.75    107.29 o 
  -9   2   2     1441.63     1557.10     78.64 o 
  -8   2   2     1385.21     1270.80     66.55 o 
  -7   2   2        3.88      -29.35     34.65 o 
  -6   2   2     1234.27     1242.25     49.81 o 
  -5   2   2     2951.50     3460.90     57.84 o 
  -4   2   2      892.00      963.20     27.76 o 
  -3   2   2     7794.61     8227.67     99.69 o 
  -2   2   2     3478.74     2700.58     66.75 o 
  -1   2   2       34.55       26.33     10.86 o 
   0   2   2     4959.57     4965.07    125.65 o 
   2   2   2    36732.52    40561.04    427.80 o 
   3   2   2     9649.89    10160.01    148.83 o 
   4   2   2     1998.07     2101.26     50.06 o 
   5   2   2      103.84       99.19     21.83 o 
   6   2   2     3700.51     3724.22     82.66 o 
   7   2   2      968.37      989.53     48.18 o 
   8   2   2      545.61      529.06     64.10 o 
   9   2   2      474.85      527.05     54.14 o 
  10   2   2      253.16      302.78     58.39 o 
  -9   3   2      461.17      501.78     64.43 o 
  -8   3   2      373.06      481.25    104.34 o 
  -7   3   2     1163.75     1055.43     55.65 o 
  -6   3   2      294.96      313.35     44.23 o 
  -5   3   2       40.01       57.03     25.15 o 
  -4   3   2     2256.95     2317.12     43.26 o 
  -3   3   2     5207.68     5831.57     83.41 o 
  -2   3   2      559.85      652.37     32.96 o 
  -1   3   2    10504.29    10427.69    156.30 o 
   0   3   2     2369.29     2311.79     43.42 o 
   1   3   2      442.82      444.58     19.81 o 
   2   3   2     3440.84     3117.14     78.88 o 
   3   3   2     1209.39     1210.12     26.63 o 
   4   3   2        5.10       -4.77     11.93 o 
   5   3   2     1315.85     1367.19     44.87 o 
   6   3   2      123.83      156.55     27.72 o 
   7   3   2      152.93      147.03     32.14 o 
   8   3   2      859.28      846.03     50.75 o 
   9   3   2      127.67      173.60     61.67 o 
  10   3   2        1.79       -9.21     53.19 o 
  -9   4   2       61.94      185.87     63.27 o 
  -8   4   2      258.99      280.73     52.58 o 
  -7   4   2      741.34      780.83     89.27 o 
  -6   4   2      163.81      138.06     34.62 o 
  -5   4   2     1119.49     1205.53     55.38 o 
  -4   4   2      995.24      947.34     30.29 o 
  -3   4   2        3.92       -0.65     13.87 o 
  -2   4   2       10.11       13.29     11.16 o 
  -1   4   2        7.18       -6.48     12.36 o 
   0   4   2     1504.22     1510.58     41.06 o 
   1   4   2     6948.37     6954.39    103.54 o 
   2   4   2       49.02       43.10      9.98 o 
   3   4   2    10444.68    10900.24    159.30 o 
   4   4   2    24585.22    26188.81    287.75 o 
   5   4   2     2822.56     2978.84     52.41 o 
   6   4   2      408.84      511.71     38.38 o 
   7   4   2     1456.72     1352.98     58.26 o 
   8   4   2       38.15       -7.51     36.46 o 
   9   4   2       81.89      100.21     70.79 o 
  10   4   2       71.52       77.12     57.76 o 
  -9   5   2      332.01      356.05     99.67 o 
  -8   5   2        2.12      -52.21     52.21 o 
  -7   5   2      212.92      231.47     82.34 o 
  -6   5   2     2903.43     1992.17     92.85 o 
  -5   5   2       16.74        8.23     22.51 o 
  -4   5   2     4763.52     4922.72     90.41 o 
  -3   5   2     1077.92     1051.87     30.26 o 
  -2   5   2       19.49       21.35     12.87 o 
  -1   5   2       10.89       27.00     16.24 o 
   0   5   2     3118.09     3192.31     60.51 o 
   1   5   2       18.07       -2.13     14.24 o 
   2   5   2      449.68      390.46     18.78 o 
   3   5   2     1524.30     1537.93     33.04 o 
   4   5   2       31.61       23.10     15.67 o 
   5   5   2     2097.56     2021.86     44.12 o 
   6   5   2      389.91      427.92     70.16 o 
   7   5   2        7.94       -0.18     32.87 o 
   8   5   2      454.84      485.37     49.50 o 
   9   5   2      155.39      145.05     50.40 o 
  -8   6   2      582.85      663.71     99.20 o 
  -7   6   2      789.52      815.81     89.39 o 
  -6   6   2      245.78      275.55     66.17 o 
  -5   6   2      545.56      586.63     47.38 o 
  -4   6   2      352.78      358.15     26.97 o 
  -3   6   2      532.86      543.72     27.91 o 
  -2   6   2     2184.99     2078.35     70.82 o 
  -1   6   2       73.42       16.83     18.24 o 
   0   6   2     3937.43     4156.53     76.10 o 
   1   6   2     3465.14     3414.28     66.42 o 
   2   6   2     1975.66     2032.95     49.90 o 
   3   6   2        4.07       24.12     16.11 o 
   5   6   2      854.78      852.63     34.72 o 
   6   6   2     1961.08     1802.06     60.10 o 
   7   6   2      537.71      590.47     53.59 o 
   8   6   2       89.94       52.73     46.77 o 
   9   6   2        0.08       40.33     51.68 o 
  -8   7   2      340.60      492.56    104.63 o 
  -7   7   2      395.25      413.45     89.50 o 
  -6   7   2     1564.64     1377.43     94.01 o 
  -5   7   2      226.36      227.63     61.32 o 
  -4   7   2      279.84      300.20     36.53 o 
  -3   7   2     2850.79     2804.47     68.15 o 
  -2   7   2     2239.89     2420.20     60.94 o 
  -1   7   2      197.90      175.46     26.01 o 
   0   7   2     2544.62     2385.20     80.44 o 
   1   7   2       28.70       51.61     20.57 o 
   2   7   2      435.31      439.58     32.66 o 
   3   7   2     3175.13     3084.81     69.40 o 
   4   7   2      247.79      240.99     24.43 o 
   5   7   2      223.49      181.29     66.89 o 
   6   7   2      768.87      748.73     46.71 o 
   7   7   2       79.63       67.15     38.95 o 
   8   7   2      111.87      158.77     48.75 o 
   9   7   2      563.45      677.91    103.36 o 
  -6   8   2       82.95      142.63     74.37 o 
  -5   8   2      113.59       56.70     61.90 o 
  -4   8   2     1384.34     1300.97     56.28 o 
  -3   8   2       11.82        5.47     29.95 o 
  -2   8   2      529.12      529.85     38.01 o 
  -1   8   2     4280.94     4077.39     84.74 o 
   0   8   2      127.32      155.39     51.51 o 
   1   8   2     1560.00     1618.75     51.37 o 
   2   8   2     2455.96     2340.33     61.82 o 
   3   8   2       21.67       28.84     32.80 o 
   4   8   2     1861.69     1841.59     58.84 o 
   5   8   2      713.28      732.74     56.94 o 
   6   8   2      247.63      293.34     61.90 o 
   7   8   2      437.28      508.26     74.37 o 
   8   8   2       18.46       75.18     70.56 o 
  -6   9   2      361.52      217.58     83.15 o 
  -5   9   2     1004.38      951.39     85.81 o 
  -4   9   2      280.19      282.93     44.71 o 
  -3   9   2     1113.98     1053.96     53.65 o 
  -2   9   2       33.39       29.26     32.84 o 
  -1   9   2        7.53      -16.72     29.75 o 
   0   9   2      690.77      729.24     44.75 o 
   1   9   2     1557.95     1391.24     52.83 o 
   2   9   2        7.45      -28.99     28.99 o 
   3   9   2     2036.02     2150.29     66.06 o 
   4   9   2      163.06      145.01     38.78 o 
   5   9   2      371.40      317.28     44.88 o 
   6   9   2      581.89      591.30     76.34 o 
   7   9   2      411.78      442.44     84.19 o 
  -6  10   2       24.08        3.81     87.19 o 
  -5  10   2       11.48       16.40     75.41 o 
  -4  10   2      969.62      803.82     59.60 o 
  -3  10   2      153.70      138.64     53.88 o 
  -2  10   2       38.04       33.99     37.79 o 
  -1  10   2     1035.39      959.17     77.61 o 
   0  10   2      114.67       82.24     35.20 o 
   1  10   2       13.22        2.32     33.97 o 
   2  10   2     1023.40     1025.07     94.99 o 
   3  10   2      578.23      586.33     48.41 o 
   4  10   2       24.15       44.33     41.43 o 
   5  10   2     1307.76     1267.61    101.57 o 
   6  10   2      590.25      653.50     60.86 o 
   7  10   2       15.00      -57.98     78.88 o 
  -5  11   2     1092.36      953.12    104.17 o 
  -4  11   2       98.63       79.08     50.99 o 
  -3  11   2      142.60      107.52     45.39 o 
  -2  11   2      788.92      753.32     55.74 o 
  -1  11   2      500.62      513.50     58.21 o 
   0  11   2      525.01      515.21     49.16 o 
   1  11   2      533.92      616.68    107.58 o 
   2  11   2      335.10      367.85     47.64 o 
   3  11   2       70.50       61.32     45.48 o 
   4  11   2      802.31      841.72     62.10 o 
   5  11   2      290.68      410.94     59.91 o 
   6  11   2      342.63      417.18     63.95 o 
  -4  12   2      480.80      331.22     86.62 o 
  -3  12   2      230.48      146.62    104.17 o 
  -2  12   2       18.53      -41.34     51.15 o 
  -1  12   2      425.27      358.48     53.12 o 
   0  12   2      926.47      891.24     61.45 o 
   1  12   2      167.57      108.99     48.57 o 
   2  12   2      711.84      764.41     62.07 o 
   3  12   2      276.39      344.26     55.36 o 
   4  12   2      119.31      123.40    113.47 o 
   5  12   2      151.28      167.48     63.45 o 
  -2  13   2      309.11      257.31     64.50 o 
  -1  13   2      471.54      432.79     64.27 o 
   0  13   2       28.29       23.21     56.10 o 
   1  13   2      153.42      208.40     97.30 o 
   2  13   2      210.85      210.71     59.52 o 
   3  13   2       41.24      -32.14     60.09 o 
   4  13   2      421.31      488.03     73.13 o 
  -3 -12   3       83.87       39.04     90.43 o 
  -2 -12   3        3.20      -46.20     89.50 o 
  -1 -12   3        6.47      -26.33     84.42 o 
   0 -12   3        0.99      -27.83     80.96 o 
   1 -12   3      651.54      660.48     98.63 o 
   2 -12   3      382.24      317.60     68.37 o 
   3 -12   3       21.83      -47.35     94.82 o 
  -5 -11   3      619.90      630.68    101.40 o 
  -4 -11   3       61.77       27.95     86.96 o 
  -3 -11   3      763.42      854.61     94.12 o 
  -2 -11   3      163.10      182.93     80.84 o 
  -1 -11   3       20.07      -57.28     71.95 o 
   0 -11   3       23.39       75.64     74.49 o 
   1 -11   3      581.00      595.82     63.17 o 
   2 -11   3      215.11      211.14     55.94 o 
   3 -11   3      471.75      417.49     63.29 o 
   4 -11   3      226.29      286.53     96.20 o 
  -6 -10   3      157.83      142.86     94.01 o 
  -5 -10   3       59.79       54.39     79.69 o 
  -4 -10   3      785.47      928.87     96.32 o 
  -3 -10   3        0.26        2.43     69.52 o 
  -2 -10   3      585.23      648.12     78.19 o 
  -1 -10   3        8.89       44.23     63.75 o 
   0 -10   3      219.26      170.80     44.85 o 
   1 -10   3     1171.22     1088.30     83.61 o 
   2 -10   3      379.88      456.65    105.90 o 
   3 -10   3      199.42      212.91     52.01 o 
   4 -10   3      425.77      407.44     86.62 o 
   5 -10   3      871.86      921.60    109.37 o 
  -6  -9   3      782.96      888.34     97.59 o 
  -5  -9   3      663.69      896.53     89.62 o 
  -4  -9   3      177.77      195.52     69.52 o 
  -3  -9   3      138.73      131.31     60.75 o 
  -2  -9   3      832.23      969.18     78.30 o 
  -1  -9   3      192.22      216.08     38.06 o 
   0  -9   3      627.84      648.78     46.10 o 
   1  -9   3       20.49       62.66     50.01 o 
   2  -9   3      601.72      532.24    138.07 o 
   3  -9   3        2.36      -38.91     40.26 o 
   4  -9   3      828.82      796.18     84.88 o 
   5  -9   3       18.41       77.03     78.07 o 
  -7  -8   3      184.12      248.53     88.46 o 
  -6  -8   3      773.12      890.05     65.60 o 
  -5  -8   3       27.58      -18.06     56.94 o 
  -4  -8   3      252.20      192.25     40.36 o 
  -3  -8   3      376.52      374.07     58.55 o 
  -2  -8   3       21.05       47.35     30.32 o 
  -1  -8   3     2057.23     1999.85     59.74 o 
   0  -8   3      938.46      890.49     79.17 o 
   1  -8   3     2823.46     2965.57     75.10 o 
   2  -8   3     5383.85     5503.40    109.38 o 
   3  -8   3     3890.38     3739.54     88.22 o 
   4  -8   3      281.26      207.88     64.79 o 
   5  -8   3      608.49      520.97     81.19 o 
   6  -8   3      989.28     1012.83     91.58 o 
   7  -8   3       26.98        7.16     81.30 o 
  -8  -7   3      580.85      705.52     98.97 o 
  -7  -7   3      594.51      646.73     87.54 o 
  -6  -7   3      144.64      134.24     46.22 o 
  -5  -7   3      574.13      614.29     55.32 o 
  -3  -7   3       74.13       73.35     23.65 o 
  -2  -7   3      526.92      522.13     30.28 o 
  -1  -7   3      516.19      527.94     29.48 o 
   0  -7   3      102.73      102.79     21.61 o 
   1  -7   3     1693.18     1700.56     42.42 o 
   2  -7   3      727.16      737.81     34.58 o 
   3  -7   3     2692.49     2709.11     57.01 o 
   4  -7   3     4173.19     4196.62     94.31 o 
   5  -7   3        1.40       60.05     60.28 o 
   6  -7   3      163.71      258.69     78.42 o 
   7  -7   3     1150.51     1041.01     97.01 o 
   8  -7   3      204.04      223.47     87.89 o 
  -7  -6   3     1084.15     1034.43     91.00 o 
  -6  -6   3      871.00      873.45     55.37 o 
  -5  -6   3      153.44      182.25     39.90 o 
  -4  -6   3      239.01      285.44     26.99 o 
  -3  -6   3      941.21      869.40     54.86 o 
  -2  -6   3       32.55       48.09     17.90 o 
  -1  -6   3     1766.00     1783.12     39.13 o 
   0  -6   3     3112.28     3031.32     52.30 o 
   1  -6   3      763.33      728.61     34.59 o 
   2  -6   3     1010.41      984.25     33.37 o 
   3  -6   3    10441.54    10710.57    165.80 o 
   4  -6   3     4064.86     4312.24     72.77 o 
   5  -6   3      111.35       52.78     48.51 o 
   6  -6   3     1170.83     1184.51    135.24 o 
   7  -6   3       70.48       12.21     46.95 o 
   8  -6   3       75.06      147.94     58.18 o 
  -9  -5   3       34.14        7.51     76.57 o 
  -8  -5   3      259.13      161.68     65.71 o 
  -7  -5   3      848.53      749.86     74.14 o 
  -6  -5   3        0.71      -19.39     33.41 o 
  -5  -5   3      506.10      522.19     41.24 o 
  -4  -5   3     1946.62     1833.61     54.50 o 
  -3  -5   3      402.89      421.40     26.02 o 
  -2  -5   3      434.34      454.64     27.91 o 
  -1  -5   3     1684.05     1516.30     33.28 o 
   0  -5   3      353.95      382.54     31.51 o 
   1  -5   3     1151.92     1268.30     32.13 o 
   2  -5   3      145.85      103.50     27.55 o 
   3  -5   3       75.69       81.69     18.42 o 
   4  -5   3      649.57      659.17     71.09 o 
   5  -5   3     4409.67     4611.96     98.77 o 
   6  -5   3     1403.33     1417.04     60.17 o 
   7  -5   3     1016.81      988.80     58.59 o 
   8  -5   3      355.28      390.05     58.01 o 
   9  -5   3       12.59       48.24     82.00 o 
  -9  -4   3      256.05      318.52     81.07 o 
  -8  -4   3      186.07      181.89     65.48 o 
  -7  -4   3       78.10       65.83     52.32 o 
  -6  -4   3     1914.88     1787.81     60.55 o 
  -4  -4   3       43.48       46.86     25.75 o 
  -3  -4   3     2850.49     2812.37     49.76 o 
  -2  -4   3     1077.59     1037.74     26.54 o 
  -1  -4   3      342.24      350.19     22.61 o 
   0  -4   3     9093.76     9381.85    111.76 o 
   1  -4   3     3680.77     3698.05     53.98 o 
   2  -4   3      129.84      148.21     29.39 o 
   3  -4   3      145.53      106.47     16.64 o 
   4  -4   3     2183.45     2391.70     55.44 o 
   5  -4   3      484.47      472.63     63.06 o 
   6  -4   3       29.40      124.13     61.79 o 
   7  -4   3       26.89       82.80     38.85 o 
   8  -4   3        0.57      -17.19     46.41 o 
   9  -4   3      536.85      456.07     62.51 o 
  -9  -3   3        6.83       25.29     69.99 o 
  -8  -3   3       45.11       48.27     57.17 o 
  -7  -3   3     1031.72      940.88     71.49 o 
  -6  -3   3     1612.66     1456.78     42.19 o 
  -5  -3   3      742.92      787.34     31.67 o 
  -4  -3   3     3082.92     2905.81     53.10 o 
  -3  -3   3     2211.62     2209.38     39.48 o 
  -2  -3   3      108.82      118.92     11.89 o 
  -1  -3   3     2860.73     2699.80     39.99 o 
   0  -3   3      333.10      336.25     15.84 o 
   1  -3   3     1332.62     1511.37     28.93 o 
   2  -3   3     8744.76     9700.17    114.76 o 
   3  -3   3     3546.47     4181.89    111.85 o 
   4  -3   3     3799.30     4055.68    105.50 o 
   5  -3   3      408.68      427.61     34.01 o 
   6  -3   3       47.06        4.71     28.99 o 
   7  -3   3        3.03       -2.94     33.80 o 
   8  -3   3      130.07      171.56     46.22 o 
   9  -3   3       97.47       46.92     61.04 o 
  -9  -2   3      987.45      807.61     89.73 o 
  -8  -2   3     1545.12     1445.10     96.55 o 
  -7  -2   3      151.29       95.39     50.81 o 
  -6  -2   3     1498.35     1389.66     40.06 o 
  -5  -2   3     1252.67     1191.16     34.41 o 
  -3  -2   3      801.47      749.03     30.37 o 
  -2  -2   3     4397.30     4339.82     68.92 o 
  -1  -2   3       87.46       61.37     12.17 o 
   0  -2   3      146.79      135.49     19.96 o 
   1  -2   3     7148.81     6974.22     82.67 o 
   2  -2   3      222.35      251.79     18.17 o 
   3  -2   3     4589.25     4986.28     86.11 o 
   4  -2   3     4603.25     4920.21     90.32 o 
   5  -2   3      146.77      148.21     25.22 o 
   6  -2   3      508.75      520.57     40.10 o 
   7  -2   3      533.85      590.84     45.89 o 
   8  -2   3      219.62      240.47     46.12 o 
   9  -2   3      338.45      296.95     53.89 o 
  -9  -1   3     1073.95     1037.08     96.55 o 
  -8  -1   3      135.15      173.46     63.40 o 
  -7  -1   3     2586.90     2478.61     72.26 o 
  -6  -1   3     1640.88     1627.91     53.77 o 
  -5  -1   3      255.85      217.84     26.63 o 
  -4  -1   3      351.30      313.30     19.55 o 
  -3  -1   3     5693.48     5628.63     88.83 o 
  -2  -1   3       30.28       22.64     17.44 o 
  -1  -1   3     1598.89     1614.08     34.05 o 
   0  -1   3    13207.56    12967.94    174.60 o 
   1  -1   3      105.93       97.94      9.66 o 
   2  -1   3     1074.14     1219.41     71.66 o 
   3  -1   3     6040.23     6627.62    105.96 o 
   4  -1   3      328.51      382.78     44.64 o 
   5  -1   3      372.31      334.85     29.49 o 
   6  -1   3     3154.91     3338.69    110.81 o 
   7  -1   3      160.17      150.11     48.39 o 
   8  -1   3     1064.89     1016.78     58.13 o 
   9  -1   3      286.92      302.46     51.12 o 
  10  -1   3       29.11      -23.09     55.45 o 
  -9   0   3       35.27      -24.48     73.57 o 
  -8   0   3      911.77      909.89     57.00 o 
  -7   0   3     2495.40     2578.67     75.23 o 
  -6   0   3       11.62       22.25     26.66 o 
  -5   0   3     1225.20     1157.03     33.46 o 
  -4   0   3     4865.77     5017.17     69.90 o 
  -3   0   3       68.16       55.82     18.94 o 
  -2   0   3      835.56      779.20     20.14 o 
  -1   0   3     2393.33     2387.16     42.14 o 
   0   0   3      450.25      458.10     17.44 o 
   1   0   3    14204.23    13249.95    452.25 o 
   2   0   3     2286.76     2615.72     48.58 o 
   3   0   3     1116.52     1250.50     46.83 o 
   4   0   3     4447.96     4719.24     85.79 o 
   5   0   3     3182.43     3450.98     74.15 o 
   6   0   3       70.50       56.86     25.56 o 
   7   0   3     3813.43     4094.08     96.28 o 
   8   0   3       91.29       88.45     37.99 o 
   9   0   3      249.70      249.45     80.15 o 
  10   0   3     1853.74     1657.16     80.31 o 
  -9   1   3      411.81      334.80     86.39 o 
  -8   1   3      623.28      742.28     57.52 o 
  -7   1   3        5.55       29.74     33.47 o 
  -6   1   3     2657.59     2770.27     71.53 o 
  -5   1   3     4381.55     4709.00     90.73 o 
  -4   1   3     1024.55     1131.79     29.60 o 
  -3   1   3     5776.84     5898.34     85.37 o 
  -2   1   3      180.74      160.21     10.92 o 
  -1   1   3     2400.14     2643.52     35.67 o 
   0   1   3    17629.95    18127.78    194.94 o 
   1   1   3      476.91      406.91     12.97 o 
   2   1   3       44.69       50.50     11.31 o 
   3   1   3     2659.30     2707.82     84.13 o 
   4   1   3      768.62      825.69     32.54 o 
   5   1   3      100.82       65.71     40.36 o 
   6   1   3     2089.44     2076.58     60.67 o 
   7   1   3        1.19       15.45     30.21 o 
   8   1   3       39.75       -7.87     35.83 o 
   9   1   3     1034.47      958.11     60.71 o 
  10   1   3        4.82       77.95     58.15 o 
  -9   2   3        2.85        4.01     55.08 o 
  -8   2   3      451.05      512.18     52.88 o 
  -7   2   3      854.15      852.71     53.57 o 
  -6   2   3      309.08      370.02     67.56 o 
  -5   2   3      154.80      129.62     26.07 o 
  -4   2   3     2220.36     2306.44     51.64 o 
  -3   2   3       11.83        8.41     11.56 o 
  -1   2   3     9323.54     9343.46    180.51 o 
   0   2   3     1582.24     1623.67     39.68 o 
   1   2   3        7.79       40.13     29.79 o 
   2   2   3      549.87      500.76     15.91 o 
   3   2   3     2608.15     2890.88     56.06 o 
   4   2   3     2249.00     2208.36     51.77 o 
   5   2   3     1913.42     2033.56     54.33 o 
   6   2   3       89.59      103.77     28.20 o 
   7   2   3      835.80      843.07     46.74 o 
   8   2   3     1290.51     1277.62     58.67 o 
   9   2   3      449.73      377.64     49.89 o 
  10   2   3      353.88      334.96     58.57 o 
  -9   3   3        4.83       26.81     57.78 o 
  -8   3   3     1518.48     1667.45    123.11 o 
  -7   3   3       50.53      110.51     38.63 o 
  -6   3   3     1101.85     1123.86     52.30 o 
  -5   3   3     1554.45     1707.69     42.78 o 
  -4   3   3     1358.32     1503.30     36.07 o 
  -3   3   3      433.75      287.47     47.33 o 
  -2   3   3     5436.06     5905.97    124.18 o 
  -1   3   3        0.66       -8.63      8.63 o 
   0   3   3     2822.44     2684.81     47.50 o 
   1   3   3       15.11        7.51      7.38 o 
   2   3   3      752.46      781.39     27.44 o 
   3   3   3     4510.82     4541.30     60.75 o 
   4   3   3     2543.07     2588.32     87.60 o 
   5   3   3       65.65       90.52     22.68 o 
   6   3   3     1030.92     1079.09     71.49 o 
   7   3   3       77.30      108.76     31.44 o 
   8   3   3        6.32       12.27     35.80 o 
   9   3   3      839.90      784.94     60.92 o 
  10   3   3       77.69       15.33     52.97 o 
  -9   4   3      436.04      478.68     75.82 o 
  -8   4   3      221.25      192.51     54.86 o 
  -7   4   3      993.55     1068.52     61.90 o 
  -6   4   3     1962.08     2001.48     67.20 o 
  -5   4   3      511.41      555.60     43.39 o 
  -4   4   3     2630.08     2722.21     50.25 o 
  -3   4   3      735.88      749.96     26.07 o 
  -2   4   3       50.72       44.58     12.06 o 
  -1   4   3     6467.97     6804.39    103.71 o 
   0   4   3     2352.32     2271.94     45.29 o 
   1   4   3      284.67      350.04     20.95 o 
   2   4   3     4439.68     4244.48     56.57 o 
   3   4   3      189.74      327.02     21.89 o 
   4   4   3     8887.65     9145.61    112.58 o 
   5   4   3     4460.26     4460.16     67.14 o 
   6   4   3      421.17      444.15     37.12 o 
   7   4   3       27.99       56.02     31.11 o 
   8   4   3     1133.47     1023.01     56.17 o 
   9   4   3      445.24      341.61     72.18 o 
  10   4   3        1.70      -46.92     56.07 o 
  -9   5   3       28.85      138.12     98.74 o 
  -8   5   3      569.82      779.02    124.55 o 
  -7   5   3        1.19       19.75     64.79 o 
  -6   5   3      130.04       10.62     50.12 o 
  -5   5   3     2837.78     2866.78     57.59 o 
  -4   5   3      708.82      669.67     31.39 o 
  -3   5   3       79.49       58.40     16.76 o 
  -2   5   3      687.53      491.48     30.55 o 
  -1   5   3       41.59       28.81     16.17 o 
   0   5   3      536.91      534.69     26.34 o 
   1   5   3     9248.52     9409.30    191.94 o 
   2   5   3     2065.25     1873.38     67.28 o 
   4   5   3     1071.10     1014.62     31.24 o 
   5   5   3      399.50      439.55     26.46 o 
   6   5   3       30.88       44.75     43.31 o 
   7   5   3     1309.13     1251.39     54.96 o 
   8   5   3        1.24      180.31     44.92 o 
   9   5   3      500.93      531.00     58.19 o 
  -8   6   3       18.95       59.71     86.27 o 
  -7   6   3       70.57       94.93     71.83 o 
  -6   6   3        2.58      136.74     62.48 o 
  -5   6   3       56.87       58.58     32.47 o 
  -4   6   3       13.68       -0.88     21.64 o 
  -3   6   3     4990.40     4953.52     92.01 o 
  -2   6   3       97.20       76.01     28.09 o 
  -1   6   3       98.59       75.42     20.32 o 
   0   6   3      835.81      715.05     32.09 o 
   1   6   3       64.99       92.16     19.92 o 
   2   6   3     2269.97     2180.38     41.88 o 
   3   6   3     2644.08     2457.46     44.24 o 
   4   6   3      303.64      262.68     54.62 o 
   5   6   3     3993.33     3926.17     65.79 o 
   6   6   3     7212.48     6557.52    123.06 o 
   7   6   3      799.31      714.68     59.36 o 
   8   6   3      341.27      318.63     46.80 o 
   9   6   3      418.39      508.88     59.16 o 
  -8   7   3      369.31      444.51    111.45 o 
  -7   7   3      509.61      698.93     98.97 o 
  -6   7   3       27.40       29.80     65.71 o 
  -5   7   3     1957.45     1799.83     64.14 o 
  -4   7   3      994.27     1000.54     49.12 o 
  -3   7   3      172.99      184.67     30.53 o 
  -2   7   3     2857.01     2807.73     65.63 o 
  -1   7   3     2342.89     2220.98     56.66 o 
   0   7   3      872.69      919.14     38.26 o 
   1   7   3     3704.57     3857.05     76.69 o 
   2   7   3     1753.72     1761.32     50.50 o 
   3   7   3      803.03      701.79     37.47 o 
   4   7   3     1400.21     1319.68     46.23 o 
   5   7   3     1473.89     1425.71     68.54 o 
   6   7   3       20.48       -8.58     49.54 o 
   7   7   3      839.75      761.72     52.44 o 
   8   7   3      253.61      223.51     48.47 o 
   9   7   3        4.49       -8.17     53.61 o 
  -6   8   3     1111.83     1125.32     96.89 o 
  -5   8   3       93.20      278.67     68.60 o 
  -4   8   3      810.88      736.81     49.21 o 
  -3   8   3     2721.40     2710.01     75.24 o 
  -2   8   3       40.49       22.49     28.25 o 
  -1   8   3       44.33       19.15     26.31 o 
   0   8   3     2940.65     2912.07    112.31 o 
   1   8   3      106.99       59.74     26.74 o 
   2   8   3     1071.28     1150.05     46.42 o 
   3   8   3     2331.72     2547.71     97.30 o 
   4   8   3      437.77      432.73     54.51 o 
   5   8   3        2.60      -37.01     37.01 o 
   6   8   3      804.05      788.44     72.64 o 
   7   8   3      497.66      604.93     75.07 o 
   8   8   3      178.91       86.27     72.06 o 
  -7   9   3      599.34      598.92    109.60 o 
  -6   9   3       96.59       42.04     83.50 o 
  -5   9   3      324.60      179.82     75.18 o 
  -4   9   3     2852.04     2493.57     77.48 o 
  -3   9   3      769.59      726.86     84.02 o 
  -2   9   3      166.18      191.47     34.33 o 
  -1   9   3      862.37      863.58     47.35 o 
   0   9   3      823.10      748.49     53.01 o 
   1   9   3      344.07      366.18     36.50 o 
   2   9   3     2577.35     2562.97     68.71 o 
   3   9   3     1366.86     1421.66     60.11 o 
   4   9   3      301.55      321.57     39.71 o 
   5   9   3      437.79      493.30     46.66 o 
   6   9   3      285.13      356.28     71.60 o 
   7   9   3        7.36       18.82     68.95 o 
   8   9   3      146.27      103.59     83.73 o 
  -6  10   3      252.89      314.36     95.86 o 
  -5  10   3      468.21      353.86     85.46 o 
  -4  10   3      167.11      135.77     57.11 o 
  -3  10   3     1238.09     1143.46     60.51 o 
  -2  10   3     2154.15     1975.72     68.51 o 
  -1  10   3      608.92      606.48     46.51 o 
   0  10   3     1749.45     1633.80     60.92 o 
   1  10   3      247.18      224.40     37.11 o 
   2  10   3      597.51      584.88     47.34 o 
   3  10   3     1240.99     1253.03     58.09 o 
   4  10   3      777.75      760.81     54.31 o 
   5  10   3        3.46       41.96     45.02 o 
   6  10   3      753.72      817.43     88.69 o 
   7  10   3      336.62      435.62     88.58 o 
  -5  11   3       32.71       29.91     83.84 o 
  -4  11   3      779.15      734.93    132.87 o 
  -3  11   3      573.49      508.08     94.18 o 
  -2  11   3      348.81      315.28     68.25 o 
  -1  11   3      273.88      308.95     46.79 o 
   0  11   3      843.26      822.23     55.08 o 
   1  11   3      156.48      195.16     43.11 o 
   2  11   3      838.43      861.01    111.79 o 
   3  11   3      671.13      797.54     59.17 o 
   4  11   3      242.91      288.71     48.87 o 
   5  11   3       35.19       67.19     78.07 o 
   6  11   3      110.43      114.91     84.88 o 
  -4  12   3      131.57      124.53     63.35 o 
  -3  12   3        7.07       14.70     49.54 o 
  -2  12   3      402.69      434.78     67.45 o 
  -1  12   3     1091.33     1069.03     65.51 o 
   0  12   3       14.40      -11.34     46.55 o 
   1  12   3       33.92       33.01     46.61 o 
   2  12   3      423.83      451.00     56.70 o 
   3  12   3      565.08      629.04     61.60 o 
   4  12   3      211.11      320.91     60.31 o 
   5  12   3      269.72      304.63    149.50 o 
  -2  13   3      173.53      130.47     59.43 o 
  -1  13   3      229.18      201.90     58.54 o 
   0  13   3      229.22      287.92     59.82 o 
   1  13   3      124.06      113.06     56.74 o 
   2  13   3        0.51      -10.88     79.98 o 
   3  13   3      490.15      576.66     80.61 o 
   4  13   3      198.49      258.18     68.33 o 
  -2 -12   4      179.92      120.45     95.62 o 
  -1 -12   4      373.02      506.18    101.40 o 
   0 -12   4      402.65      467.15     98.16 o 
   1 -12   4        0.62       37.07     91.12 o 
   2 -12   4      317.88      347.97     94.47 o 
  -4 -11   4      852.38      767.88    105.67 o 
  -3 -11   4       71.27       56.82     90.31 o 
  -2 -11   4      886.90      854.61     96.09 o 
  -1 -11   4      463.21      640.84     90.89 o 
   0 -11   4        5.54       -3.93     80.03 o 
   1 -11   4      219.35      195.98     80.03 o 
   2 -11   4      197.73      229.25     59.41 o 
   3 -11   4       65.84       89.85     68.60 o 
   4 -11   4      203.64      292.76    103.71 o 
  -5 -10   4       83.29      108.21     85.58 o 
  -4 -10   4       77.12      142.63     80.61 o 
  -3 -10   4      153.50      103.25     78.19 o 
  -2 -10   4      209.63      232.59     72.18 o 
  -1 -10   4      201.78      118.26     70.91 o 
   0 -10   4     2915.16     2804.75    118.26 o 
   1 -10   4     1034.19     1071.26     66.06 o 
   2 -10   4       61.47       20.74     48.01 o 
   3 -10   4      930.91      973.66     64.35 o 
   4 -10   4      794.91      862.93    103.94 o 
   5 -10   4       68.75      -23.91     93.66 o 
  -6  -9   4      402.18      417.72     95.97 o 
  -5  -9   4      111.70      181.78     77.26 o 
  -4  -9   4       29.84       44.12     66.98 o 
  -3  -9   4      890.44      917.67     86.39 o 
  -2  -9   4       16.94       -7.39     58.78 o 
  -1  -9   4     2088.10     2074.17    101.17 o 
   0  -9   4     1834.54     1781.63     64.31 o 
   1  -9   4        2.06       -4.83     38.38 o 
   2  -9   4      438.74      518.67     82.29 o 
   3  -9   4      478.27      421.51     85.58 o 
   4  -9   4      431.95      409.41     80.38 o 
   5  -9   4     1126.20     1003.94    102.67 o 
   6  -9   4       99.41      123.34     84.54 o 
  -7  -8   4      106.29      124.61     92.85 o 
  -6  -8   4      526.35      536.97     62.80 o 
  -5  -8   4      442.19      513.36     54.73 o 
  -4  -8   4      267.88      253.06    113.41 o 
  -3  -8   4      678.48      796.23     54.59 o 
  -2  -8   4     1136.16     1158.16     63.75 o 
  -1  -8   4       57.30       73.11     32.21 o 
   0  -8   4      697.10      712.56     67.10 o 
   1  -8   4     2130.35     2158.21     65.10 o 
   2  -8   4     1228.66     1170.89     55.28 o 
   3  -8   4       41.69       27.91     44.52 o 
   4  -8   4     1066.17      992.16     85.00 o 
   5  -8   4      121.73      156.26     75.99 o 
   6  -8   4      193.41      217.12     82.11 o 
   7  -8   4     1198.73     1229.26    108.91 o 
  -8  -7   4        0.71      -21.02     91.81 o 
  -7  -7   4      366.79      421.07     89.50 o 
  -6  -7   4      622.65      663.71     60.92 o 
  -5  -7   4       24.92      -42.88     42.88 o 
  -4  -7   4      496.37      530.73     44.50 o 
  -2  -7   4       59.35       41.07     42.56 o 
  -1  -7   4      249.56      235.21     25.76 o 
   0  -7   4      627.42      592.43     36.44 o 
   1  -7   4      189.80      213.02     25.95 o 
   2  -7   4       23.73       36.40     23.82 o 
   3  -7   4      496.98      578.96     65.88 o 
   4  -7   4      104.18       91.94     37.93 o 
   5  -7   4       99.68      162.26     59.82 o 
   6  -7   4      613.10      544.64     78.30 o 
   7  -7   4      104.00       48.97     75.53 o 
   8  -7   4      696.28      660.94    101.40 o 
  -8  -6   4      262.07      427.19     89.50 o 
  -7  -6   4      356.75      276.36     78.19 o 
  -6  -6   4       58.57       68.26     45.77 o 
  -5  -6   4      177.08      160.24     39.92 o 
  -4  -6   4     2230.05     2216.65     66.26 o 
  -3  -6   4      116.74       78.58     28.41 o 
  -1  -6   4      570.47      515.28     27.52 o 
   0  -6   4       40.20       32.04     18.74 o 
   1  -6   4     1324.26     1237.30     35.58 o 
   2  -6   4      856.16      852.37     34.37 o 
   3  -6   4      371.33      373.64     31.12 o 
   4  -6   4      511.65      491.29     60.40 o 
   5  -6   4      408.01      382.20     61.90 o 
   6  -6   4        0.61      -40.95     40.95 o 
   7  -6   4      824.20      872.50     65.57 o 
   8  -6   4      198.72      184.54     99.15 o 
  -7  -5   4      159.19      150.83     65.37 o 
  -6  -5   4      923.77      941.45     65.60 o 
  -5  -5   4     1227.08     1264.22     58.44 o 
  -4  -5   4      241.47      242.01     33.77 o 
  -3  -5   4     3375.81     3389.37     57.01 o 
  -2  -5   4      295.06      279.67     19.99 o 
  -1  -5   4       34.41       20.01     15.24 o 
   0  -5   4     6015.40     5913.64     97.90 o 
   1  -5   4      327.14      339.26     36.51 o 
   2  -5   4      297.10      264.04     30.08 o 
   3  -5   4      820.90      668.72     56.91 o 
   4  -5   4        3.48       32.15     26.30 o 
   5  -5   4     1322.76     1234.08     53.00 o 
   6  -5   4     1818.91     1841.59     65.86 o 
   7  -5   4        5.59       48.80     44.69 o 
   8  -5   4      143.05      150.35     53.43 o 
   9  -5   4      166.20       52.32     84.31 o 
  -9  -4   4       98.92      120.92     81.53 o 
  -8  -4   4       38.48       77.49     64.33 o 
  -7  -4   4      235.16      276.71     60.63 o 
  -6  -4   4        7.60       -7.51     49.89 o 
  -5  -4   4     1966.32     1909.69     63.58 o 
  -4  -4   4     1761.46     1709.24     40.79 o 
  -3  -4   4       20.37        5.53     15.19 o 
  -2  -4   4       14.07       15.30     12.36 o 
  -1  -4   4     2769.62     2564.96     42.59 o 
   0  -4   4      182.25      192.86     18.35 o 
   1  -4   4     4269.38     4486.84     63.81 o 
   2  -4   4     4779.06     4822.45     68.18 o 
   3  -4   4      135.70      121.93     29.45 o 
   4  -4   4     2210.02     2197.68     45.42 o 
   5  -4   4     1845.10     1934.89     60.95 o 
   6  -4   4        1.96       12.10     34.18 o 
   7  -4   4      742.75      819.28     60.40 o 
   8  -4   4      304.37      314.25     93.83 o 
   9  -4   4        6.39        6.38     56.14 o 
  -9  -3   4      524.47      493.71     87.89 o 
  -8  -3   4     1463.57     1279.26     93.20 o 
  -7  -3   4       79.52       47.58     52.32 o 
  -6  -3   4     1067.21      973.23     78.71 o 
  -5  -3   4     1396.75     1188.44    114.74 o 
  -4  -3   4        2.15        4.08     16.56 o 
  -3  -3   4     2476.57     2448.80     69.50 o 
  -2  -3   4     3349.21     3383.03     64.59 o 
  -1  -3   4     2131.98     2186.96     47.36 o 
   0  -3   4     3958.92     4000.28     55.09 o 
   1  -3   4     5716.05     5663.76     73.24 o 
   2  -3   4       82.49       67.72     12.67 o 
   3  -3   4     2033.28     2136.77     39.81 o 
   4  -3   4     1451.31     1505.50     47.40 o 
   5  -3   4       55.31       53.15     42.62 o 
   6  -3   4     1535.15     1596.47     59.12 o 
   7  -3   4     1443.64     1385.20     59.81 o 
   8  -3   4       38.19       35.41     42.80 o 
   9  -3   4      364.48      289.69     67.96 o 
  -9  -2   4      243.56      223.47     77.26 o 
  -8  -2   4      100.42       91.47     61.90 o 
  -7  -2   4      311.76      170.46     51.62 o 
  -6  -2   4      620.26      676.89     42.84 o 
  -5  -2   4      457.93      478.93     27.29 o 
  -4  -2   4     2506.02     2571.73     77.59 o 
  -3  -2   4     5174.21     5101.63     94.33 o 
  -2  -2   4       67.47      186.13     51.22 o 
  -1  -2   4     6904.13     6751.27    102.72 o 
   0  -2   4      648.17      569.49     24.70 o 
   1  -2   4      852.81      847.22     26.96 o 
   2  -2   4     5211.75     5201.42     67.16 o 
   3  -2   4     6911.41     7497.21    119.88 o 
   4  -2   4      158.96      144.38     22.19 o 
   5  -2   4     1346.51     1321.79     90.54 o 
   6  -2   4      848.29      929.07     47.28 o 
   7  -2   4      306.40      286.36     40.04 o 
   8  -2   4     2743.76     2579.67     82.52 o 
   9  -2   4      774.41      837.56     67.03 o 
  -9  -1   4      170.73      167.92     77.26 o 
  -8  -1   4      865.12      846.53     82.34 o 
  -7  -1   4      577.25      487.82     62.48 o 
  -6  -1   4      111.45       96.49     24.12 o 
  -5  -1   4      902.29      868.70     31.08 o 
  -3  -1   4      498.44      461.46     19.73 o 
  -2  -1   4     7892.32     8187.90    121.61 o 
  -1  -1   4     1872.69     1831.04     39.24 o 
   0  -1   4       10.53        3.56     10.93 o 
   1  -1   4     1185.74      990.10     29.01 o 
   2  -1   4     4012.46     4341.16     56.73 o 
   3  -1   4       13.26       29.59     14.49 o 
   4  -1   4     2460.02     2499.70     57.36 o 
   5  -1   4     1570.60     1722.77     51.94 o 
   6  -1   4      173.08      252.20     32.16 o 
   7  -1   4     1566.79     1620.56     60.43 o 
   8  -1   4        0.77        4.44     37.86 o 
   9  -1   4      147.01      191.53     49.68 o 
  10  -1   4      789.22      795.61    107.58 o 
  -9   0   4       75.03       41.00     76.45 o 
  -8   0   4       34.55       16.75     66.64 o 
  -7   0   4      356.56      375.26     44.18 o 
  -6   0   4     2207.09     2298.96     51.32 o 
  -5   0   4       13.09      -13.57     21.95 o 
  -4   0   4     2220.50     2153.17     41.00 o 
  -3   0   4     4994.92     5033.36     67.02 o 
  -2   0   4       74.67       78.89     14.19 o 
  -1   0   4      383.51      394.45     31.30 o 
   0   0   4     9107.31     8699.77    122.77 o 
   1   0   4      223.26      267.20     14.72 o 
   2   0   4     1633.93     1678.79     45.68 o 
   3   0   4     1421.76     1430.70     38.22 o 
   4   0   4       60.69       54.52     17.42 o 
   5   0   4     1494.18     1626.21     50.10 o 
   6   0   4     2310.85     2452.47     67.39 o 
   7   0   4        1.56      -17.18     29.11 o 
   8   0   4      414.23      481.07     48.91 o 
   9   0   4     1674.60     1513.75     71.66 o 
  10   0   4      452.55      307.52     74.37 o 
  -9   1   4      380.73      225.55     84.19 o 
  -8   1   4      542.68      536.21     80.15 o 
  -7   1   4     2567.29     2656.21     77.59 o 
  -6   1   4       16.29       12.51     50.76 o 
  -5   1   4     1936.03     1980.81     43.98 o 
  -4   1   4     1541.06     1500.03     34.56 o 
  -3   1   4      359.47      343.84     23.97 o 
  -2   1   4        3.01        5.26     10.92 o 
  -1   1   4     5197.42     5126.93     62.87 o 
   0   1   4      157.83      140.94     12.65 o 
   1   1   4     2922.05     2908.46    100.19 o 
   2   1   4     4128.18     3956.71     97.21 o 
   3   1   4      116.03      109.26     16.57 o 
   4   1   4      610.06      561.54     49.54 o 
   5   1   4        5.57       14.90     20.71 o 
   6   1   4        2.82       10.29     25.19 o 
   7   1   4      654.22      642.73     45.00 o 
   8   1   4      281.32      297.06     53.01 o 
   9   1   4        0.97       15.10     44.82 o 
  10   1   4      622.32      533.55     62.96 o 
  -9   2   4      176.48      190.56     89.97 o 
  -8   2   4      519.94      570.01     78.82 o 
  -7   2   4      292.69      351.01     45.16 o 
  -6   2   4     1544.75     1692.85     58.63 o 
  -5   2   4      654.91      651.05     30.93 o 
  -4   2   4       13.50       14.66     20.29 o 
  -3   2   4     6786.69     7331.14     92.64 o 
  -1   2   4      301.32      320.06     19.50 o 
   0   2   4     4822.89     4795.94    115.66 o 
   1   2   4        2.98        4.55      7.31 o 
   2   2   4      571.40      599.83     17.88 o 
   3   2   4    11814.49    12265.17    177.45 o 
   4   2   4     1775.86     2070.91     50.51 o 
   5   2   4     1646.38     1738.94     50.99 o 
   6   2   4     2468.34     2565.55     68.27 o 
   7   2   4      228.82      250.96     37.51 o 
   8   2   4       30.28       41.33     36.70 o 
   9   2   4      863.16      857.67     57.92 o 
  10   2   4      182.78      195.62     63.46 o 
  -9   3   4        3.72      -67.33     91.24 o 
  -8   3   4       36.47       52.79     51.72 o 
  -7   3   4     3974.30     4068.13    100.48 o 
  -6   3   4      440.65      416.67     99.55 o 
  -5   3   4        0.68      -14.43     21.26 o 
  -4   3   4     1931.23     1976.70     42.53 o 
  -3   3   4      819.56      795.08     54.05 o 
  -2   3   4     1714.13     1774.73     48.61 o 
  -1   3   4    20421.60    21401.71    232.48 o 
   0   3   4       65.03       72.28     13.36 o 
   1   3   4       68.25       55.13      9.18 o 
   2   3   4     5935.95     5671.55     70.46 o 
   3   3   4     2097.29     2124.63     36.56 o 
   4   3   4     3105.33     3216.89    103.54 o 
   5   3   4     2322.23     2324.43     85.23 o 
   6   3   4        0.82       90.02     51.97 o 
   7   3   4     1615.14     1547.80     87.66 o 
   8   3   4     1706.01     1666.55     65.70 o 
   9   3   4       16.20       75.87     44.64 o 
  10   3   4      242.80      230.92     72.53 o 
  -9   4   4       18.91       18.36     68.11 o 
  -8   4   4      106.10      167.49     54.10 o 
  -7   4   4       47.70       11.79     41.92 o 
  -6   4   4      883.30      833.08    109.89 o 
  -5   4   4     1599.91     1567.23     94.35 o 
  -4   4   4      251.96      231.46     27.44 o 
  -3   4   4     1722.00     1973.36     49.34 o 
  -2   4   4     2430.32     2227.10     83.61 o 
  -1   4   4       85.15       72.59     10.53 o 
   0   4   4     2621.44     2546.39     70.79 o 
   1   4   4     2882.44     2551.53     94.58 o 
   2   4   4       79.15       60.95     11.13 o 
   3   4   4     3285.93     3038.80     47.14 o 
   4   4   4      103.82      114.24     15.78 o 
   5   4   4     1123.31     1150.34     44.87 o 
   6   4   4      436.61      452.92     38.21 o 
   7   4   4     2648.35     2497.41     72.02 o 
   8   4   4       89.55       87.77     38.95 o 
   9   4   4      864.36      801.44     58.87 o 
  10   4   4      884.08      795.03     68.98 o 
  -8   5   4        5.34       21.92    116.64 o 
  -7   5   4     1119.30     1145.21    139.11 o 
  -6   5   4        4.16       11.09     50.01 o 
  -5   5   4     1073.89     1125.67     41.39 o 
  -4   5   4     3174.15     3192.81     57.92 o 
  -3   5   4     1432.57     1484.74     36.47 o 
  -2   5   4       23.49       28.11     14.08 o 
  -1   5   4     1799.75     1731.46     43.54 o 
   0   5   4     6488.89     6581.46    103.63 o 
   1   5   4      673.70      709.38     80.67 o 
   2   5   4     4511.19     4293.15     93.70 o 
   3   5   4      324.82      282.73     22.58 o 
   4   5   4       86.88       75.51     16.50 o 
   5   5   4     1550.82     1592.93     39.55 o 
   6   5   4     2972.73     2941.47     74.57 o 
   7   5   4       35.59        9.83     32.88 o 
   8   5   4      894.85      779.55     79.11 o 
   9   5   4      996.20      885.17     61.97 o 
  -8   6   4      432.56      566.70    104.52 o 
  -7   6   4      187.96      240.68     81.65 o 
  -6   6   4      134.99      179.35     65.25 o 
  -5   6   4     2397.30     2442.64     69.09 o 
  -4   6   4     1099.72     1094.26     78.82 o 
  -3   6   4      165.69      127.35     26.26 o 
  -2   6   4     3957.54     3998.05     77.57 o 
  -1   6   4     1660.28     1770.20     48.00 o 
   0   6   4      101.12       80.41     19.75 o 
   1   6   4     1831.37     1804.10     47.03 o 
   2   6   4     1936.26     1750.35     62.94 o 
   3   6   4      540.48      485.38     26.19 o 
   4   6   4     2190.23     2024.45     42.06 o 
   5   6   4        9.63       17.23     20.93 o 
   6   6   4     2676.58     2594.11     80.84 o 
   7   6   4     1865.56     1818.60     64.66 o 
   8   6   4       51.52       56.39     43.78 o 
   9   6   4       19.29       -3.41     50.90 o 
  -8   7   4      133.01       56.13    110.41 o 
  -6   7   4     1323.11     1144.95     92.04 o 
  -5   7   4      499.87      518.84     45.40 o 
  -4   7   4     2793.27     2912.35     77.95 o 
  -3   7   4      552.07      581.17     39.52 o 
  -2   7   4      454.86      492.34     36.34 o 
  -1   7   4      262.70      243.43     28.55 o 
   0   7   4     3226.80     3250.13    107.12 o 
   1   7   4      120.36      108.23     24.04 o 
   2   7   4      447.05      466.07     33.44 o 
   3   7   4     1658.64     1538.82     48.71 o 
   4   7   4     1464.56     1386.04     49.45 o 
   5   7   4     1095.95     1041.21     38.16 o 
   6   7   4     1038.89      930.64     49.54 o 
   7   7   4       19.58       22.81     39.34 o 
   8   7   4       43.66      -62.48     62.48 o 
   9   7   4      245.57      312.89     58.81 o 
  -6   8   4        6.94       -1.85     74.61 o 
  -5   8   4      964.56      923.59     60.43 o 
  -4   8   4      791.50      752.85     52.29 o 
  -3   8   4      184.98      269.13     37.34 o 
  -2   8   4      319.93      324.04     35.36 o 
  -1   8   4     1920.96     1827.29     56.38 o 
   0   8   4      345.95      292.94     32.07 o 
   1   8   4      429.57      399.14     35.63 o 
   2   8   4      181.85      172.87     29.94 o 
   3   8   4        2.11        8.78     27.85 o 
   4   8   4     1507.02     1563.42     55.43 o 
   6   8   4      127.31      103.59     54.39 o 
   7   8   4      810.51      817.43     77.72 o 
   8   8   4     2476.09     1976.58    112.25 o 
  -6   9   4      659.53      696.05    101.28 o 
  -5   9   4      514.38      649.16     91.70 o 
  -4   9   4       11.04       28.06     42.44 o 
  -3   9   4     1021.20     1026.79     55.45 o 
  -2   9   4     3790.04     3815.49     88.03 o 
  -1   9   4      401.09      375.11     39.06 o 
   0   9   4     2005.48     1976.00     61.87 o 
   1   9   4     1324.59     1264.83     51.81 o 
   2   9   4       40.52       25.52     30.14 o 
   3   9   4     1989.18     1890.91     61.00 o 
   4   9   4      330.16      365.23     67.27 o 
   5   9   4        0.24       16.88     37.24 o 
   6   9   4      227.00      342.88     69.29 o 
   7   9   4      761.83      847.34     88.46 o 
   8   9   4        3.04       42.04     80.26 o 
  -6  10   4      239.42      327.64     96.89 o 
  -5  10   4        0.21      -42.96     78.19 o 
  -4  10   4     1326.38     1176.55     67.00 o 
  -3  10   4      844.73      810.88     56.77 o 
  -2  10   4       76.43       36.05     39.02 o 
  -1  10   4      760.12      760.32     50.17 o 
   0  10   4      282.24      367.50     83.79 o 
   1  10   4      555.85      555.26     44.77 o 
   2  10   4      686.99      748.14     49.40 o 
   3  10   4      265.85      271.75     81.48 o 
   4  10   4      519.50      623.49     51.32 o 
   5  10   4      837.71      797.61     58.46 o 
   6  10   4      157.24      221.39     71.95 o 
   7  10   4        0.19       -4.04     77.26 o 
  -5  11   4      228.67       -0.12     85.92 o 
  -4  11   4      129.84      118.77     50.79 o 
  -3  11   4      356.93      372.42     52.24 o 
  -2  11   4     1352.68     1222.23     65.30 o 
  -1  11   4      367.62      382.85     48.18 o 
   0  11   4       63.98       47.94     43.13 o 
   1  11   4     1236.34     1225.77     60.55 o 
   2  11   4      399.56      417.19     48.51 o 
   3  11   4      260.36      248.20     46.62 o 
   4  11   4      396.40      325.48     69.00 o 
   5  11   4      311.89      357.61     55.93 o 
   6  11   4      117.94      116.76     80.26 o 
   7  11   4      596.91      524.09     98.16 o 
  -4  12   4      124.12       85.87     57.28 o 
  -3  12   4      274.41      168.62    105.04 o 
  -2  12   4       87.52       61.50     55.15 o 
  -1  12   4      100.11      132.07     50.55 o 
   0  12   4      522.54      558.59     55.84 o 
   1  12   4       10.99       30.05     47.13 o 
   2  12   4      175.68      143.18     49.85 o 
   3  12   4      814.76      831.92     65.46 o 
   4  12   4        8.33       14.58     52.34 o 
   5  12   4      145.93      208.89     63.86 o 
   6  12   4      410.63      395.20     95.28 o 
  -2  13   4      317.45      244.06     61.94 o 
  -1  13   4      412.58      321.71     58.96 o 
   0  13   4       13.74       18.55     55.11 o 
   1  13   4      214.64      216.99     58.30 o 
   2  13   4        2.74       29.98     58.98 o 
   3  13   4       14.32       69.42     66.12 o 
   4  13   4      455.64      468.59     69.57 o 
  -1 -12   5      408.43      332.49    108.67 o 
   0 -12   5       49.39       44.35     95.74 o 
  -3 -11   5      648.30      661.40    105.79 o 
  -2 -11   5      530.32      679.76    101.75 o 
  -1 -11   5        8.41      -76.92     82.81 o 
   0 -11   5      516.56      413.56     90.77 o 
   1 -11   5      174.58      170.69     85.35 o 
   2 -11   5       30.44       11.20     86.27 o 
  -5 -10   5        8.07      -33.38     95.86 o 
  -4 -10   5      176.86      272.21     89.97 o 
  -3 -10   5      381.90      390.58     86.27 o 
  -2 -10   5      107.38       44.58     78.19 o 
  -1 -10   5     1824.04     1814.43    107.17 o 
   0 -10   5      689.41      740.63     89.62 o 
   1 -10   5       83.94      -30.37     70.45 o 
   2 -10   5      534.54      654.93     84.88 o 
   3 -10   5      141.62      142.14     56.73 o 
   4 -10   5      376.81      388.16     96.32 o 
  -6  -9   5      400.68      426.61    103.82 o 
  -5  -9   5      171.00      167.00     87.54 o 
  -4  -9   5       13.68       19.40     72.64 o 
  -3  -9   5      845.84      809.23     88.23 o 
  -2  -9   5      426.80      441.05     72.99 o 
  -1  -9   5       20.21      -10.74     59.82 o 
   0  -9   5      560.72      664.87     76.22 o 
   1  -9   5      909.75      890.76     58.26 o 
   2  -9   5       59.20       62.05     45.07 o 
   3  -9   5      239.06      164.07     49.20 o 
   4  -9   5      347.33      433.31     84.65 o 
   6  -9   5      436.53      724.69    104.40 o 
  -7  -8   5      500.19     1049.33    126.81 o 
  -6  -8   5      268.33      314.80     64.37 o 
  -5  -8   5      458.23      427.82     57.61 o 
  -4  -8   5     1145.61     1063.61    102.09 o 
  -3  -8   5      147.50       91.00     41.54 o 
  -2  -8   5      134.07      127.04     69.24 o 
  -1  -8   5      276.63      286.56     40.35 o 
   0  -8   5      143.95       97.59     53.12 o 
   1  -8   5       73.53       37.80     37.02 o 
   2  -8   5       44.17       45.24     39.03 o 
   3  -8   5      483.44      570.37     48.69 o 
   4  -8   5      173.66      190.09     69.64 o 
   6  -8   5      391.98      413.33     88.00 o 
   7  -8   5       24.10       76.11     89.62 o 
  -7  -7   5      145.41      242.06     88.12 o 
  -6  -7   5       34.83      140.24     71.95 o 
  -5  -7   5      578.52      605.53     55.82 o 
  -4  -7   5      253.90      294.85     44.88 o 
  -3  -7   5     1876.64     1848.14     64.32 o 
  -1  -7   5      763.98      800.14     46.36 o 
   0  -7   5      137.43      100.45     25.61 o 
   1  -7   5     1730.32     1643.51     45.25 o 
   2  -7   5      931.50      872.93     39.32 o 
   3  -7   5        0.60      -23.59     27.86 o 
   4  -7   5      254.16      250.56     42.38 o 
   5  -7   5      241.18      174.98    114.80 o 
   6  -7   5      198.95      205.22     73.45 o 
   7  -7   5      574.42      625.25     94.47 o 
  -8  -6   5       25.47       62.25     90.77 o 
  -7  -6   5      750.63      833.02     98.40 o 
  -6  -6   5      694.78      874.35    169.71 o 
  -5  -6   5      598.55      683.42     51.48 o 
  -4  -6   5      797.15      794.10     75.24 o 
  -3  -6   5     3230.85     3227.39     99.49 o 
  -2  -6   5      325.07      339.59     35.15 o 
  -1  -6   5     1298.49     1178.79     56.01 o 
   0  -6   5     2654.31     2452.44     60.20 o 
   1  -6   5       24.68       17.31     20.47 o 
   2  -6   5     1191.21     1097.02     46.63 o 
   3  -6   5      236.01      286.07     33.80 o 
   4  -6   5      545.81      422.34     55.55 o 
   5  -6   5      895.10      989.22    162.67 o 
   6  -6   5      764.71      796.29     57.57 o 
   7  -6   5       16.88       12.96     52.34 o 
   8  -6   5      479.36      384.51     64.66 o 
  -8  -5   5      225.22      327.64     86.85 o 
  -7  -5   5      772.84      828.86     90.66 o 
  -6  -5   5        0.04      -34.29     41.87 o 
  -5  -5   5     1240.24     1304.59     57.80 o 
  -4  -5   5     1052.70     1046.70     49.86 o 
  -3  -5   5       38.53       19.47     27.30 o 
  -2  -5   5     3178.77     3266.60     88.23 o 
  -1  -5   5     8851.33     8907.28    112.74 o 
   0  -5   5      576.04      567.55     26.98 o 
   1  -5   5     1114.27     1065.50     33.10 o 
   2  -5   5     2269.79     2215.16     45.73 o 
   3  -5   5        0.31       16.96     20.78 o 
   4  -5   5      451.96      458.74     39.21 o 
   5  -5   5       17.58       13.99     39.79 o 
   6  -5   5      185.65      173.46     42.19 o 
   7  -5   5      326.77      406.03     53.20 o 
   8  -5   5      161.85      217.28     56.31 o 
  -8  -4   5      435.36      462.41     80.50 o 
  -7  -4   5        2.35      -15.48     58.67 o 
  -6  -4   5      353.93      336.45     43.44 o 
  -5  -4   5     1516.26     1497.08     58.02 o 
  -4  -4   5       55.28       71.30     29.03 o 
  -3  -4   5      310.33      364.33     30.74 o 
  -2  -4   5     1481.58     1562.68     46.82 o 
  -1  -4   5     1478.79     1444.28     32.34 o 
   0  -4   5     2292.25     2186.86     41.03 o 
   1  -4   5     1746.87     1668.57     36.06 o 
   2  -4   5      503.23      484.26     25.33 o 
   3  -4   5     1434.47     1459.96     36.90 o 
   4  -4   5      950.69     1002.23     45.57 o 
   5  -4   5     2840.73     2846.39     79.05 o 
   6  -4   5     5557.05     5589.18    116.86 o 
   7  -4   5      958.38      930.27     57.16 o 
   8  -4   5       29.52       31.65     47.97 o 
   9  -4   5      845.44      882.68     73.41 o 
  -8  -3   5       23.86       18.94     64.10 o 
  -6  -3   5      553.18       34.99     49.43 o 
  -5  -3   5      362.74      325.66     36.05 o 
  -4  -3   5     1164.82     1108.51     46.20 o 
  -3  -3   5     1992.36     2099.28     54.02 o 
  -2  -3   5      416.64      425.34     55.32 o 
  -1  -3   5     3681.23     3643.18     80.38 o 
   0  -3   5     2941.53     2976.34     46.31 o 
   1  -3   5     1013.03     1231.47     31.15 o 
   2  -3   5      374.61      212.50     31.68 o 
   3  -3   5     2159.16     2178.06     41.63 o 
   4  -3   5      182.54      143.89     25.23 o 
   5  -3   5      854.38      758.09     73.16 o 
   6  -3   5      143.47      184.73     35.19 o 
   7  -3   5     1913.59     1823.28     83.09 o 
   8  -3   5     2043.93     2009.19     76.47 o 
   9  -3   5        3.72       77.04     52.76 o 
  -9  -2   5       20.94        5.20     75.41 o 
  -8  -2   5     1284.89      999.90     87.66 o 
  -7  -2   5        3.02        2.19     48.39 o 
  -6  -2   5      172.60      137.82     32.99 o 
  -5  -2   5      377.05      389.89     46.77 o 
  -4  -2   5       40.74       22.09     16.43 o 
  -3  -2   5     1592.48     1677.01     47.36 o 
  -2  -2   5     2823.49     2660.17     56.14 o 
  -1  -2   5     1218.48     1375.04     37.63 o 
   0  -2   5      227.68      198.02     19.14 o 
   1  -2   5      120.46      211.83     31.79 o 
   2  -2   5      271.62      329.28     18.28 o 
   3  -2   5     2625.91     2636.84     44.08 o 
   4  -2   5     4277.38     4553.42     88.07 o 
   5  -2   5       31.16       19.16     40.02 o 
   6  -2   5      921.50      879.03     47.11 o 
   7  -2   5     4323.40     4473.94    153.25 o 
   8  -2   5      732.74      741.17     57.07 o 
   9  -2   5       53.11       59.44     51.30 o 
  -9  -1   5      541.88      718.11     98.16 o 
  -8  -1   5       78.48       99.44     67.79 o 
  -7  -1   5     1232.50     1235.61     83.50 o 
  -6  -1   5     1336.73     1300.94     52.79 o 
  -5  -1   5        0.59       23.63     24.01 o 
  -4  -1   5     1920.51     1662.49     94.99 o 
  -3  -1   5     2276.83     2232.45     74.49 o 
  -2  -1   5     1492.75     1655.62     43.89 o 
  -1  -1   5     2467.28     2425.23     49.81 o 
   0  -1   5     8640.46     8540.70    125.45 o 
   1  -1   5      245.29      177.93     32.62 o 
   2  -1   5        3.24       10.98      9.97 o 
   3  -1   5      367.79      218.98     32.51 o 
   4  -1   5     2335.55     2719.48     62.55 o 
   5  -1   5     1111.14     1185.34     45.20 o 
   6  -1   5      294.63      279.73     34.13 o 
   7  -1   5       55.33       50.87     34.05 o 
   8  -1   5      449.96      481.39     52.10 o 
   9  -1   5     1562.68     1535.09    128.31 o 
  10  -1   5       58.76      137.05     58.51 o 
  -9   0   5      258.95      232.48     83.61 o 
  -8   0   5       31.18       -3.81     65.14 o 
  -7   0   5      213.24      227.63     58.78 o 
  -6   0   5      146.20      136.80     59.59 o 
  -5   0   5     2103.14     2103.23     47.51 o 
  -4   0   5      407.59      384.13     22.72 o 
  -3   0   5      375.14      409.11     59.95 o 
  -2   0   5     3904.13     4176.43     72.80 o 
  -1   0   5     1255.92     1282.08     33.49 o 
   0   0   5     1409.25     1402.76     34.31 o 
   1   0   5    13748.02    14157.20    236.30 o 
   3   0   5     7938.87     9487.40    206.32 o 
   4   0   5     3794.57     3876.23    222.60 o 
   5   0   5      495.91      516.23     34.75 o 
   6   0   5        1.42        2.87     26.37 o 
   7   0   5     1805.85     1876.30     70.33 o 
   8   0   5       37.21        0.27     36.87 o 
   9   0   5       59.74        8.50     46.29 o 
  10   0   5      237.33      202.08     60.25 o 
  -9   1   5     1244.48     1293.35    109.83 o 
  -8   1   5        8.40       -3.58     66.75 o 
  -7   1   5      227.77      264.12     60.52 o 
  -6   1   5      453.53      413.14     33.98 o 
  -5   1   5      715.20      680.75     31.50 o 
  -4   1   5      859.38      803.57     38.27 o 
  -3   1   5     6630.00     6854.11    152.10 o 
  -2   1   5     1281.98     1340.58     43.09 o 
  -1   1   5       10.32        2.55     11.57 o 
   0   1   5    22703.46    23220.79    273.74 o 
   1   1   5      620.31      566.38     17.82 o 
   2   1   5      226.12      431.82     36.18 o 
   3   1   5     5212.77     5351.44     90.36 o 
   4   1   5       18.02       12.34     17.19 o 
   5   1   5     1879.82     2034.95     56.06 o 
   6   1   5     6511.82     6938.73    128.04 o 
   7   1   5      150.92      128.18     33.91 o 
   8   1   5      307.50      226.44     43.19 o 
   9   1   5      864.86      837.23     78.47 o 
  10   1   5       13.99       61.78     55.21 o 
  -9   2   5       24.04      -51.16     84.42 o 
  -8   2   5       88.26      -31.99     68.37 o 
  -7   2   5      306.12      249.17     44.36 o 
  -6   2   5      259.82      229.82     54.39 o 
  -5   2   5     1117.18     1110.57     36.78 o 
  -3   2   5      298.80      363.19     21.39 o 
  -2   2   5     4218.33     4670.06     63.10 o 
  -1   2   5     5627.32     5328.10     67.48 o 
   0   2   5      297.52      302.95     22.31 o 
   2   2   5     6044.66     5942.90     74.12 o 
   3   2   5     1103.57     1225.71     43.31 o 
   4   2   5     2246.09     2396.86     55.77 o 
   5   2   5     3129.64     3295.26     73.90 o 
   6   2   5       10.56       28.79     26.70 o 
   7   2   5     2092.00     2162.66     68.02 o 
   8   2   5     1051.59      994.46     91.41 o 
   9   2   5        8.61       11.51     47.06 o 
  10   2   5      535.96      499.43     62.51 o 
  -9   3   5      344.31      282.95     94.93 o 
  -8   3   5      348.73      218.27     80.26 o 
  -7   3   5        6.14       28.30     42.50 o 
  -6   3   5     3490.03     3633.63     88.14 o 
  -5   3   5     1339.01     1383.37     49.94 o 
  -4   3   5       18.96        9.22     17.90 o 
  -3   3   5     4063.60     4141.48     75.74 o 
  -2   3   5     2612.74     2525.87     41.58 o 
  -1   3   5        0.72       11.17     10.16 o 
   0   3   5     2330.20     1982.70     60.05 o 
   1   3   5     1262.96     1120.89     27.24 o 
   2   3   5      600.37      645.49     20.42 o 
   3   3   5     4809.22     4767.62     87.48 o 
   4   3   5      967.35      915.42     35.60 o 
   5   3   5      405.55      456.48     34.20 o 
   6   3   5     2923.82     2959.79     74.27 o 
   7   3   5      895.21      888.01     74.37 o 
   8   3   5      147.62      112.44     40.27 o 
   9   3   5      368.88      327.46     54.16 o 
  10   3   5      400.37      256.20     58.78 o 
  -8   4   5      139.94      169.03     58.55 o 
  -7   4   5      382.33      400.31     60.34 o 
  -6   4   5      219.28      247.75     69.00 o 
  -5   4   5      149.90       99.27     26.87 o 
  -4   4   5     4286.65     4279.95     68.31 o 
  -3   4   5      477.70      487.63     41.58 o 
  -2   4   5      342.77      354.85     20.06 o 
  -1   4   5     2627.75     2172.11     38.49 o 
   0   4   5     4042.60     4171.72     56.28 o 
   1   4   5     1340.05     1451.22     45.60 o 
   2   4   5     3719.93     3419.27     49.59 o 
   3   4   5     2136.31     2125.76     38.48 o 
   4   4   5      107.04       89.01     15.65 o 
   5   4   5     3098.16     3135.39     71.92 o 
   6   4   5      558.80      580.35     41.75 o 
   7   4   5       51.42       37.51     33.21 o 
   8   4   5     1549.37     1436.81     78.24 o 
   9   4   5      394.76      364.61     52.56 o 
  10   4   5       74.16       91.76     57.60 o 
  -8   5   5     1002.47     1060.41    111.10 o 
  -7   5   5      359.54      274.64     55.02 o 
  -6   5   5      803.02       92.04     56.24 o 
  -5   5   5     1355.72     1417.64     57.34 o 
  -4   5   5     2121.20     2150.42     48.61 o 
  -3   5   5     1093.86     1103.30     51.71 o 
  -2   5   5     3617.17     3706.21     87.96 o 
  -1   5   5      564.42      570.84     30.23 o 
   0   5   5     1762.92     1741.58     44.42 o 
   1   5   5     6316.71     6200.50    100.11 o 
   2   5   5     1796.53     1582.84     58.21 o 
   3   5   5     1795.80     1564.60     99.83 o 
   4   5   5     1246.60     1117.49     31.36 o 
   5   5   5      619.64      619.42     39.27 o 
   6   5   5     1148.68     1082.58     49.42 o 
   7   5   5     1039.68      949.64     51.68 o 
   8   5   5      187.35      186.65     44.20 o 
   9   5   5       25.02       -5.44     49.30 o 
  -8   6   5        0.15       20.79     95.86 o 
  -7   6   5      355.96      429.96     89.85 o 
  -6   6   5     1455.33     1531.49     97.70 o 
  -5   6   5       25.14       51.18     37.39 o 
  -4   6   5     2489.29     2542.81     67.83 o 
  -3   6   5     1395.40     1385.03     49.39 o 
  -2   6   5      105.52       67.04     24.09 o 
  -1   6   5     1159.80     1160.14     48.27 o 
   0   6   5     4711.00     4837.48     87.25 o 
   1   6   5      343.79      427.88     30.62 o 
   2   6   5     1413.68     1294.96     41.11 o 
   3   6   5     3647.07     3426.61     55.36 o 
   4   6   5      355.08      366.98     23.94 o 
   5   6   5      102.08       76.76     21.70 o 
   6   6   5       10.82       57.89     31.64 o 
   7   6   5        0.04       40.35     60.98 o 
   8   6   5      168.42      232.00     48.01 o 
   9   6   5      410.47      405.90     58.80 o 
  -6   7   5        0.12      -23.56     68.37 o 
  -5   7   5      498.26      623.45     87.37 o 
  -4   7   5     1047.60     1171.16    132.81 o 
  -3   7   5      172.13      164.21     32.29 o 
  -2   7   5      651.08      596.09     39.30 o 
  -1   7   5     4910.10     4940.89     93.16 o 
   0   7   5       25.78       18.88     23.09 o 
   1   7   5     1451.79     1401.34     46.67 o 
   2   7   5     1860.38     1747.60     51.70 o 
   3   7   5       28.30       16.01     23.56 o 
   5   7   5      409.19      470.53     29.86 o 
   6   7   5        0.43        7.92     39.67 o 
   7   7   5      445.32      581.79     51.16 o 
   8   7   5     1267.20     1139.01     64.00 o 
   9   7   5       11.74       62.24     54.21 o 
  -6   8   5     1058.33      978.30    103.82 o 
  -5   8   5      435.01      371.04     50.73 o 
  -4   8   5      262.93      180.17     42.13 o 
  -3   8   5     2266.46     2230.90     66.30 o 
  -2   8   5     1889.15     1892.77     60.31 o 
  -1   8   5      640.43      582.90     40.54 o 
   0   8   5     2585.01     2653.15     66.81 o 
   1   8   5     1059.89      997.44     46.03 o 
   2   8   5       60.10       37.78     27.11 o 
   3   8   5     2475.32     2412.89     64.02 o 
   4   8   5      157.90      141.98     32.08 o 
   5   8   5       29.88       54.43     33.52 o 
   6   8   5      453.93      575.48     69.75 o 
   7   8   5      290.35      217.81     63.52 o 
   8   8   5     1841.07     1478.13    102.32 o 
  -6   9   5       11.19      149.79     85.92 o 
  -5   9   5       47.16      -73.57     73.57 o 
  -4   9   5     1469.94     1559.38     68.00 o 
  -3   9   5        1.92        2.36     38.50 o 
  -2   9   5      352.35      298.10     40.04 o 
  -1   9   5     3026.50     2939.27     76.17 o 
   0   9   5       21.13       10.64     31.23 o 
   1   9   5       25.31       16.37     30.49 o 
   2   9   5      985.06      978.90     48.10 o 
   3   9   5      124.59      170.52     34.82 o 
   4   9   5      585.37      642.02     47.03 o 
   5   9   5     1080.67     1054.36     55.76 o 
   6   9   5      115.30      141.24     62.83 o 
   7   9   5      220.36      215.27     73.22 o 
   8   9   5      332.62      339.54     88.12 o 
  -6  10   5      153.99      201.53     98.40 o 
  -5  10   5      386.97      307.43     87.42 o 
  -4  10   5       83.25       45.04     47.96 o 
  -3  10   5      492.51      579.08     61.04 o 
  -2  10   5       13.97      -23.11     39.85 o 
  -1  10   5       27.68       74.40     38.17 o 
   0  10   5       18.64       25.64     35.72 o 
   1  10   5     1394.37     1385.52     58.02 o 
   2  10   5      157.18      131.63     38.26 o 
   3  10   5      365.24      411.85     43.39 o 
   4  10   5        9.08        8.16     39.84 o 
   5  10   5       49.38      120.42     60.92 o 
   6  10   5      735.12      769.50     88.12 o 
   7  10   5      175.88      291.38     80.03 o 
  -5  11   5       15.81        0.00     91.12 o 
  -4  11   5      985.40      774.87    116.99 o 
  -3  11   5      128.82      135.36     48.81 o 
  -2  11   5        9.57      -44.26     44.26 o 
  -1  11   5     1450.59     1323.84     64.20 o 
   0  11   5      653.77      626.89     60.17 o 
   1  11   5       92.19      120.79     42.60 o 
   2  11   5     2316.88     2251.74     75.51 o 
   3  11   5      208.68      148.78     44.79 o 
   4  11   5        0.48       20.62     46.13 o 
   5  11   5      718.81      843.03     63.28 o 
   6  11   5      290.74      336.99     82.69 o 
   7  11   5        2.70       18.71     85.23 o 
  -4  12   5       73.15       26.61     72.47 o 
  -3  12   5       70.47       41.33     49.58 o 
  -2  12   5      490.95      675.53     63.39 o 
  -1  12   5      250.88      297.38     57.86 o 
   0  12   5      735.23      781.83     61.03 o 
   1  12   5      631.17      681.23     58.79 o 
   2  12   5        2.42      -19.78     90.08 o 
   3  12   5       17.76       32.98     51.07 o 
   4  12   5      702.27      830.39     72.70 o 
   5  12   5       31.65      126.76     60.17 o 
   6  12   5      347.12      472.35     99.90 o 
  -2  13   5       97.16       20.45     61.46 o 
  -1  13   5      426.13      442.62     64.59 o 
   0  13   5      809.85      777.04     68.06 o 
   1  13   5      430.57      440.66     61.21 o 
   2  13   5      134.32      113.13     56.07 o 
   3  13   5       17.66       31.33     58.20 o 
   4  13   5      314.54      357.01     80.15 o 
  -3 -11   6       16.48      -27.26     99.44 o 
  -2 -11   6      460.18      525.47    104.40 o 
  -1 -11   6      249.33      323.48     96.66 o 
   0 -11   6       78.41      -32.80     93.66 o 
   1 -11   6      238.26      248.42     98.63 o 
   2 -11   6      386.77      397.39     96.43 o 
  -4 -10   6        0.06      104.17     93.31 o 
  -3 -10   6     1360.16     1246.00    109.02 o 
  -2 -10   6       40.27      -33.49     82.00 o 
  -1 -10   6        5.27       48.74     81.77 o 
   0 -10   6      339.49      460.22     88.35 o 
   1 -10   6      281.60      263.89     80.61 o 
   2 -10   6      107.81      172.77     79.34 o 
   4 -10   6      200.40      295.88     99.67 o 
  -5  -9   6     1059.98     1182.95    116.41 o 
  -4  -9   6      610.07      793.40     99.20 o 
  -3  -9   6      151.66      186.28     76.68 o 
  -2  -9   6      781.06      814.77     89.27 o 
  -1  -9   6      360.80      377.07     73.45 o 
   0  -9   6      358.67      307.08     74.14 o 
   2  -9   6      237.37      244.60     72.06 o 
   3  -9   6      294.94      336.30     53.91 o 
   4  -9   6      119.45      195.06     87.31 o 
   5  -9   6      481.53      563.70     95.62 o 
  -6  -8   6      653.45      743.71     74.26 o 
  -5  -8   6      785.55      774.82    128.94 o 
  -4  -8   6       73.78       87.31     51.36 o 
  -3  -8   6      308.08      226.14     48.62 o 
  -2  -8   6      141.63      104.35     62.94 o 
  -1  -8   6     1129.20     1130.95     58.04 o 
   0  -8   6     1226.49     1303.61     60.39 o 
   1  -8   6      526.18      616.01     70.10 o 
   2  -8   6        4.78      -16.57     40.08 o 
   3  -8   6      334.73      338.50     48.91 o 
   5  -8   6       30.16      -13.97     73.45 o 
   6  -8   6      527.93      443.24     90.31 o 
  -7  -7   6      191.91      227.40     93.89 o 
  -6  -7   6      390.63      572.88     68.82 o 
  -5  -7   6        5.39      -38.41     47.82 o 
  -4  -7   6     1801.99     1833.05     70.22 o 
  -3  -7   6     2771.56     2701.35     83.50 o 
  -2  -7   6      230.18      283.01     39.56 o 
   1  -7   6      318.84      354.23     31.77 o 
   2  -7   6     1045.68      947.68     49.93 o 
   4  -7   6       74.98       39.84     60.86 o 
   5  -7   6      257.09      258.10     60.17 o 
   6  -7   6      262.90      302.92     57.05 o 
   7  -7   6       11.94      -11.78     84.88 o 
  -7  -6   6      738.14      712.56     97.70 o 
  -6  -6   6      151.08      167.58     53.43 o 
  -5  -6   6       86.70       51.85     45.07 o 
  -4  -6   6     1203.31     1224.56     58.92 o 
  -3  -6   6       51.25      105.01     35.36 o 
  -2  -6   6     1542.02     1522.52     57.04 o 
  -1  -6   6      573.29      572.14     41.69 o 
   0  -6   6      607.78      663.25     42.79 o 
   1  -6   6       12.75       32.71     23.84 o 
   2  -6   6     1897.04     1837.20     47.66 o 
   3  -6   6      801.32      773.28     46.72 o 
   4  -6   6     1398.05     1418.76     60.00 o 
   5  -6   6      373.66      357.08     47.97 o 
   6  -6   6       95.87      206.79     49.84 o 
   7  -6   6     1165.31     1141.81     71.78 o 
   8  -6   6      223.74      334.33     68.36 o 
  -8  -5   6      104.14      135.24     87.77 o 
  -7  -5   6       41.04       77.61     76.57 o 
  -6  -5   6      299.92      336.11     50.97 o 
  -5  -5   6      319.64      339.61     44.29 o 
  -4  -5   6      363.39      304.44     48.10 o 
  -3  -5   6      801.95      854.69     83.61 o 
  -2  -5   6      776.58      749.68     43.57 o 
  -1  -5   6        6.94       16.88     25.52 o 
   0  -5   6     1847.66     1734.65     41.28 o 
   1  -5   6      272.48      314.09     24.69 o 
   2  -5   6       43.51       29.33     21.33 o 
   3  -5   6     2309.75     2385.66     51.07 o 
   4  -5   6     1334.90     1509.58     57.47 o 
   5  -5   6        1.81      -13.52     34.90 o 
   6  -5   6      812.95      848.15     56.32 o 
   7  -5   6       67.86       13.46     48.59 o 
   8  -5   6      157.85      150.37     58.44 o 
  -8  -4   6        2.70       78.42     77.03 o 
  -7  -4   6     1738.16     1552.97    100.36 o 
  -6  -4   6       84.88       93.23     41.76 o 
  -5  -4   6      250.70      238.50     40.00 o 
  -4  -4   6     1490.90     1569.96     70.68 o 
  -3  -4   6        2.96       23.07     25.75 o 
  -2  -4   6      385.34      347.18     30.34 o 
  -1  -4   6     2281.15     2212.33     57.08 o 
   0  -4   6        1.67        8.65     16.03 o 
   1  -4   6     1159.06     1110.79     32.59 o 
   2  -4   6     3193.56     3096.11     65.97 o 
   3  -4   6      405.48      369.40     24.66 o 
   4  -4   6       72.71       58.32     28.72 o 
   5  -4   6     1160.49     1187.38     53.03 o 
   6  -4   6        1.29       -5.69     37.28 o 
   7  -4   6      915.11      934.57     59.61 o 
   8  -4   6      537.76      536.42     67.27 o 
   9  -4   6        5.24      -57.13     57.13 o 
  -8  -3   6      515.96      592.34     82.57 o 
  -7  -3   6        0.85      -38.11     58.67 o 
  -6  -3   6      549.66      565.93     47.82 o 
  -5  -3   6      702.37      789.48     55.90 o 
  -4  -3   6      273.04      221.23     32.12 o 
  -3  -3   6     3794.76     3815.63     79.40 o 
  -2  -3   6     2582.33     2559.34     59.72 o 
  -1  -3   6      231.60      253.14     46.89 o 
   0  -3   6     1562.96     1442.67     43.38 o 
   1  -3   6     2331.69     2061.71     45.54 o 
   2  -3   6      290.04      275.93     19.82 o 
   3  -3   6     2230.13     2281.98     44.34 o 
   4  -3   6      562.59      613.61     59.82 o 
   5  -3   6       15.85        7.34     27.68 o 
   6  -3   6      224.79      248.24     39.29 o 
   7  -3   6       10.98       31.93     39.61 o 
   8  -3   6      147.49      178.25     49.46 o 
   9  -3   6      216.59      198.93     57.33 o 
  -6  -2   6      445.72      339.84    168.44 o 
  -5  -2   6      381.87      435.94     71.60 o 
  -4  -2   6      352.95      337.63     32.51 o 
  -3  -2   6      116.54       60.07     21.92 o 
  -2  -2   6      214.97      172.53     22.46 o 
  -1  -2   6     4515.33     4216.50     76.97 o 
   0  -2   6     1162.99     1103.18     50.47 o 
   1  -2   6      149.92      112.48     21.83 o 
   2  -2   6     1350.28     1125.72     52.33 o 
   3  -2   6     1410.22     1403.99     32.84 o 
   4  -2   6     1145.56     1205.06     44.71 o 
   5  -2   6     2964.88     3055.87     73.66 o 
   6  -2   6      181.99      193.45     34.54 o 
   7  -2   6      518.39      560.39     96.61 o 
   8  -2   6     2375.84     2283.70     79.48 o 
   9  -2   6      572.26      526.81     92.33 o 
  -9  -1   6       93.63       89.27     82.34 o 
  -8  -1   6      557.30      548.11     82.46 o 
  -7  -1   6      266.98      240.33     60.40 o 
  -6  -1   6     1387.59     1210.20     74.26 o 
  -5  -1   6      729.81      620.69     41.44 o 
  -4  -1   6      680.02      647.51     37.34 o 
  -3  -1   6      769.93      776.58     36.05 o 
  -2  -1   6     6335.75     6193.68    102.83 o 
  -1  -1   6     1382.12     1403.19     39.02 o 
   0  -1   6      102.41       79.24     16.82 o 
   1  -1   6     8269.05     8002.23    135.08 o 
   2  -1   6      332.41      258.70     35.41 o 
   3  -1   6     2115.08     2251.58    142.45 o 
   4  -1   6     3537.95     3623.04     97.70 o 
   5  -1   6      849.51      928.35     42.96 o 
   6  -1   6      248.95      205.91     46.60 o 
   7  -1   6     1825.38     1873.77    116.35 o 
   8  -1   6       73.86       63.31     41.01 o 
   9  -1   6      756.19      730.17     63.15 o 
  -9   0   6     1558.89     1505.62    115.14 o 
  -8   0   6      423.55      306.39     75.64 o 
  -7   0   6      113.56       44.35     55.09 o 
  -6   0   6      830.45      777.55     52.09 o 
  -5   0   6      332.72      328.68     48.04 o 
  -4   0   6     1046.71      963.56     30.77 o 
  -3   0   6        3.65       43.89     19.51 o 
  -2   0   6     1638.99     2033.15     48.26 o 
  -1   0   6     4055.95     4337.15    146.32 o 
   0   0   6     7961.24     7596.86    115.64 o 
   1   0   6      147.28      158.79     12.75 o 
   2   0   6      890.94     1004.24     24.92 o 
   3   0   6      715.27      675.16     30.00 o 
   4   0   6      503.38      577.06     32.83 o 
   5   0   6     2345.23     2450.59     68.08 o 
   6   0   6     3365.71     3509.77     83.58 o 
   7   0   6      156.61      138.36     35.16 o 
   8   0   6     2114.13     2076.49     74.27 o 
   9   0   6     1048.74      938.17     65.58 o 
  10   0   6      127.70       80.64     59.26 o 
  -9   1   6        8.71      -22.98     86.15 o 
  -8   1   6      206.38      200.95     75.53 o 
  -7   1   6      922.36      874.36     82.11 o 
  -6   1   6        0.83      -33.55     33.55 o 
  -4   1   6     4587.55     5025.04     88.64 o 
  -3   1   6      954.48     1005.94     37.55 o 
  -2   1   6     3805.06     4045.35     99.44 o 
  -1   1   6     2787.85     2776.76     55.15 o 
   0   1   6      722.89      729.12     20.51 o 
   1   1   6     4655.88     4620.07     61.03 o 
   3   1   6      234.82      250.68     22.24 o 
   4   1   6     3576.07     3995.63     79.58 o 
   5   1   6     1739.87     1940.95     56.04 o 
   6   1   6        8.31       23.36     27.77 o 
   7   1   6     1515.67     1482.33     59.98 o 
   8   1   6      179.71      157.12     69.87 o 
   9   1   6       27.39      -23.03     49.24 o 
  10   1   6      620.56      574.08     75.13 o 
  -9   2   6       74.31      111.56     95.74 o 
  -8   2   6      859.44      762.68     92.85 o 
  -7   2   6      212.45      237.79     65.71 o 
  -6   2   6       19.47      -22.60     34.23 o 
  -5   2   6      167.42      106.57     48.79 o 
  -4   2   6      907.14      879.35     39.50 o 
  -3   2   6     3028.37     2914.93     49.37 o 
  -2   2   6      336.07      294.36     17.93 o 
  -1   2   6     4084.08     4620.05     61.90 o 
   0   2   6    12735.78    13424.18    152.00 o 
   1   2   6     3141.71     3162.23     46.16 o 
   2   2   6      564.62      588.47     20.60 o 
   3   2   6     5342.49     5569.82     94.81 o 
   4   2   6      620.44      604.60     31.98 o 
   5   2   6      660.43      693.91     53.24 o 
   6   2   6     4116.79     4416.43     95.99 o 
   7   2   6       94.18       86.78     34.65 o 
   8   2   6        0.61        9.32     38.46 o 
   9   2   6      312.21      244.53     52.73 o 
  10   2   6      532.31      635.04     66.39 o 
  -8   3   6      330.13      383.88     84.42 o 
  -7   3   6      735.67      799.87     84.42 o 
  -6   3   6       25.07       31.60     35.41 o 
  -4   3   6     1583.78     1669.56     41.24 o 
  -3   3   6        5.18      -18.49     18.49 o 
  -2   3   6       33.36       12.53     12.98 o 
  -1   3   6    15425.22    15562.36    214.50 o 
   0   3   6     1740.31     1837.26     33.56 o 
   1   3   6     1431.78     1429.27     28.89 o 
   2   3   6     5425.09     5242.41     86.33 o 
   3   3   6     2426.80     2646.28     61.90 o 
   4   3   6     2750.37     2805.19     63.15 o 
   5   3   6     1617.36     1656.90     63.63 o 
   6   3   6      595.63      708.82     43.89 o 
   7   3   6       54.43       68.67     33.57 o 
   8   3   6     1052.41     1045.38     59.42 o 
   9   3   6      216.20      216.84     52.15 o 
  10   3   6      299.95      262.56     60.59 o 
  -8   4   6     1672.74     1739.25    123.57 o 
  -7   4   6       40.56       42.86     46.92 o 
  -6   4   6      506.07      511.85     47.66 o 
  -5   4   6      267.77       82.26     78.49 o 
  -4   4   6      142.36       88.43     45.70 o 
  -3   4   6     1660.94     1592.12     69.99 o 
  -2   4   6     5300.11     5581.88    123.98 o 
  -1   4   6       26.86       40.53     19.22 o 
   0   4   6     3412.13     3382.68     50.38 o 
   1   4   6    11159.96    11777.39    168.43 o 
   2   4   6     1616.83     1670.90     33.48 o 
   3   4   6     1407.95     1204.56     30.00 o 
   4   4   6     1205.52     1113.85     31.10 o 
   5   4   6       23.21       57.03     25.95 o 
   6   4   6     1360.35     1354.56     63.98 o 
   7   4   6      604.18      650.68     48.59 o 
   8   4   6       23.35       28.91     41.44 o 
   9   4   6      742.46      759.73     63.02 o 
  10   4   6      425.98      416.25     65.19 o 
  -7   5   6      366.80      461.83    186.34 o 
  -6   5   6      753.15       57.86     59.59 o 
  -5   5   6      401.93      367.46     41.35 o 
  -4   5   6     3623.80     3817.35    110.18 o 
  -3   5   6     1842.36     2014.00     79.69 o 
  -2   5   6      199.28      170.34     21.20 o 
  -1   5   6     4968.23     4922.06     67.70 o 
   0   5   6     1603.74     1415.54     72.18 o 
   1   5   6       37.95       48.25     12.83 o 
   2   5   6     1616.10     1296.37     57.62 o 
   3   5   6     2314.53     2059.52     41.48 o 
   4   5   6        6.32       10.53     17.16 o 
   5   5   6     1125.22     1067.82     72.12 o 
   6   5   6     1383.68     1387.59     55.57 o 
   7   5   6        0.42      -10.88     35.32 o 
   8   5   6       89.22      124.78     43.84 o 
   9   5   6       48.37      -25.59     49.74 o 
  -7   6   6      340.59      416.22     97.47 o 
  -6   6   6      131.38      116.18     69.41 o 
  -5   6   6     1367.98     1429.61    207.53 o 
  -4   6   6      275.58      290.17     38.81 o 
  -3   6   6      544.66      562.49     39.61 o 
  -2   6   6     3541.78     3616.38     75.95 o 
  -1   6   6      647.48      565.99     34.66 o 
   0   6   6       23.99        8.83     20.87 o 
   1   6   6     2399.35     2354.51     55.65 o 
   2   6   6     1308.65     1063.73     88.67 o 
   3   6   6      114.47      122.77     19.43 o 
   4   6   6      550.91      470.54     27.11 o 
   5   6   6       55.08       24.11     27.06 o 
   6   6   6       21.56      -14.43     30.61 o 
   7   6   6     2107.38     1999.63     68.39 o 
   8   6   6      391.07      345.12     50.91 o 
   9   6   6      254.48      205.38     56.00 o 
  -6   7   6     1052.13      949.08     92.74 o 
  -5   7   6       30.59       10.66     43.95 o 
  -4   7   6      191.01      174.13     40.42 o 
  -3   7   6     4886.76     4727.87     96.83 o 
  -2   7   6      192.71      164.31     31.89 o 
  -1   7   6      908.26      801.90     40.77 o 
   0   7   6     4115.52     4112.84     82.50 o 
   1   7   6      497.50      491.76     35.19 o 
   2   7   6     1511.52     1524.12     48.51 o 
   3   7   6     2139.81     2076.30     56.94 o 
   4   7   6      280.92      138.04    120.05 o 
   5   7   6       12.34        5.39     28.53 o 
   6   7   6     1182.30     1107.42     76.57 o 
   7   7   6       10.33      -56.59     56.59 o 
   8   7   6      176.89      221.04     73.10 o 
   9   7   6      451.26      560.46     92.16 o 
  -6   8   6       37.12       73.22     85.00 o 
  -5   8   6      460.32      551.96     55.74 o 
  -4   8   6      337.76      433.41     47.53 o 
  -3   8   6        0.38      -12.04     34.83 o 
  -2   8   6     1633.22     1558.68     56.10 o 
  -1   8   6     2279.13     2238.97     63.68 o 
   0   8   6        9.56       17.09     27.86 o 
   1   8   6     1326.90     1190.47     48.38 o 
   2   8   6      579.56      585.87     40.54 o 
   3   8   6       23.07       38.53     44.00 o 
   4   8   6     1774.45     1659.19     73.85 o 
   5   8   6       63.66      134.02     34.95 o 
   6   8   6       25.89       33.72     52.66 o 
   7   8   6      290.84      349.93     71.60 o 
   8   8   6        9.07       -9.82     72.76 o 
  -6   9   6      809.44      922.17    111.33 o 
  -5   9   6      547.43      640.33     61.61 o 
  -4   9   6        0.16        0.27     45.08 o 
  -3   9   6     1711.21     1712.73     65.14 o 
  -2   9   6       75.97       19.08     36.34 o 
  -1   9   6      205.89      184.78     53.24 o 
   0   9   6     2446.64     2289.57     67.14 o 
   1   9   6     2299.64     2338.67     67.45 o 
   2   9   6      237.14      223.63     36.04 o 
   3   9   6     1161.13     1121.74     87.71 o 
   4   9   6      318.08      313.77     39.42 o 
   5   9   6        0.52       -0.97     38.94 o 
   6   9   6      963.78      826.20     79.11 o 
   7   9   6        8.46       54.63     66.06 o 
   8   9   6       29.35       23.68     80.73 o 
  -5  10   6        1.60      -71.14     84.88 o 
  -4  10   6      884.92      840.91    121.15 o 
  -3  10   6      187.76      183.12     55.43 o 
  -2  10   6       32.59       41.35     42.13 o 
  -1  10   6      891.98      847.29     59.19 o 
   0  10   6     1111.97     1046.32     65.42 o 
   1  10   6       99.79       84.97     37.35 o 
   2  10   6     2031.57     1918.60     67.21 o 
   3  10   6      652.46      723.96     62.31 o 
   4  10   6       44.54       88.12     40.54 o 
   5  10   6      489.36      555.23     51.24 o 
   7  10   6      536.02      576.06     90.20 o 
  -5  11   6      608.73      468.42    104.86 o 
  -4  11   6       75.76       19.55     53.62 o 
  -3  11   6      244.13      187.61     51.88 o 
  -2  11   6      650.56      679.98     87.19 o 
  -1  11   6      327.47      361.29     49.96 o 
   0  11   6     1445.98     1336.47     64.10 o 
   1  11   6       94.71      108.67     79.17 o 
   2  11   6      492.00      457.87     50.00 o 
   3  11   6       35.18       30.15     43.60 o 
   4  11   6       32.70       -8.20     49.08 o 
   5  11   6       11.46      -31.37     52.10 o 
   6  11   6      307.90      349.93     83.50 o 
   7  11   6      344.33      450.52     94.47 o 
  -3  12   6      118.95       64.45     53.90 o 
  -2  12   6        3.14       34.45     53.68 o 
  -1  12   6      569.47      620.97     61.92 o 
   0  12   6      172.47      242.92     54.97 o 
   1  12   6        8.46       87.67     66.35 o 
   2  12   6       45.10       57.16     50.27 o 
   3  12   6       60.40       34.93     58.44 o 
   4  12   6      182.61      111.81     54.74 o 
   5  12   6       69.02      119.71     67.85 o 
   6  12   6       19.71       20.33     88.69 o 
  -2  13   6      380.80      373.69     67.63 o 
  -1  13   6      178.97      137.20     60.55 o 
   0  13   6      218.82      219.29     59.82 o 
   1  13   6      332.05      329.17     60.75 o 
   2  13   6      780.04      794.12     81.88 o 
   3  13   6      202.63      142.82     62.11 o 
   4  13   6      143.06      308.28     65.75 o 
  -1 -11   7       45.37      -11.32    100.01 o 
   0 -11   7      374.59      330.76    100.94 o 
   1 -11   7      159.53      218.97    101.28 o 
  -3 -10   7       21.93      -35.92     92.85 o 
  -2 -10   7      855.85      883.25    107.52 o 
  -1 -10   7       57.71      150.25     86.62 o 
   0 -10   7       21.32       38.00     84.77 o 
   1 -10   7      264.86      342.88     89.73 o 
   2 -10   7      269.25      402.13     91.00 o 
  -5  -9   7      812.33      981.77    113.64 o 
  -4  -9   7        3.17       52.20     90.08 o 
  -3  -9   7        3.44      -81.88     81.88 o 
  -2  -9   7      523.92      702.28     92.04 o 
  -1  -9   7       28.04       75.30     71.37 o 
   0  -9   7     1060.73     1019.53     93.78 o 
   1  -9   7      660.51      648.47     85.81 o 
   2  -9   7        0.62      -12.59     71.72 o 
   5  -9   7       11.67      197.48     94.47 o 
  -6  -8   7      194.17      217.12    103.59 o 
  -5  -8   7       66.51      137.72    172.14 o 
  -4  -8   7      308.49      300.97     61.81 o 
  -3  -8   7      534.68      642.76     61.68 o 
  -2  -8   7       11.37      183.62    191.08 o 
   0  -8   7     1289.77     1087.39    256.61 o 
   1  -8   7     1036.07      914.84     86.15 o 
   2  -8   7      252.06      258.92     67.79 o 
   3  -8   7      571.62      655.28     78.07 o 
   4  -8   7      201.09      187.09     75.76 o 
   5  -8   7      663.36      720.99     96.20 o 
   6  -8   7      125.72       52.55     92.28 o 
  -6  -7   7      220.71      185.00     76.57 o 
  -5  -7   7        1.64       -9.44     53.51 o 
  -4  -7   7       70.18       46.62     49.02 o 
  -3  -7   7      212.54      196.43     58.21 o 
  -2  -7   7     1355.23     1292.21     61.17 o 
  -1  -7   7       25.72       50.77     37.53 o 
   0  -7   7      148.90      158.73     62.48 o 
   1  -7   7      908.62      862.16     50.55 o 
   2  -7   7      410.20      460.55     45.48 o 
   3  -7   7      248.57      295.23     44.47 o 
   4  -7   7      603.02      658.16     55.57 o 
   5  -7   7       41.60       80.27     51.18 o 
   6  -7   7        0.92       35.16     57.30 o 
   7  -7   7      388.24      519.93    105.21 o 
  -7  -6   7       35.40       69.52     88.12 o 
  -6  -6   7      393.02      373.91     61.94 o 
  -5  -6   7       50.63      -32.34     97.82 o 
  -4  -6   7      279.93      325.48     47.10 o 
  -3  -6   7      632.49      693.84     51.94 o 
  -2  -6   7       58.36       34.00     51.16 o 
  -1  -6   7      297.22      353.69     84.88 o 
   0  -6   7      790.53      882.05     49.29 o 
   1  -6   7      102.94       97.53     33.90 o 
   2  -6   7        4.53       26.08     27.43 o 
   4  -6   7      280.55      281.28     43.69 o 
   5  -6   7      326.61      320.98     49.07 o 
   6  -6   7      426.10      450.58     55.65 o 
   7  -6   7        0.30        7.94     56.28 o 
  -7  -5   7      494.36      434.58     87.08 o 
  -6  -5   7       52.68       -9.52     51.89 o 
  -5  -5   7      555.38      600.63     61.21 o 
  -4  -5   7     1901.32     1945.16     67.36 o 
  -3  -5   7      232.80      216.84     35.93 o 
  -2  -5   7     1334.04     1268.98     53.26 o 
  -1  -5   7      700.34      671.58     64.27 o 
   0  -5   7        4.22       16.36     27.55 o 
   1  -5   7     2743.45     2638.43     53.66 o 
   2  -5   7     1383.32     1381.60     51.07 o 
   3  -5   7      403.97      401.60     69.13 o 
   4  -5   7     1660.43     1679.62     61.51 o 
   5  -5   7     1116.85     1077.54     56.64 o 
   6  -5   7        6.85      -33.43     43.13 o 
   7  -5   7      870.37      895.75     78.99 o 
   8  -5   7        2.83      -37.57     58.67 o 
  -8  -4   7      277.46      218.27     89.97 o 
  -7  -4   7       55.06       69.52     73.80 o 
  -6  -4   7       71.26       44.46     61.79 o 
  -5  -4   7      104.68      109.96     40.58 o 
  -4  -4   7      109.76       49.10     34.37 o 
  -3  -4   7     2418.99     2427.75     67.82 o 
  -2  -4   7       60.83       48.75     26.74 o 
  -1  -4   7      217.60      187.19     29.11 o 
   0  -4   7     4715.78     4744.14     91.48 o 
   1  -4   7      406.29      402.40     25.47 o 
   2  -4   7      849.51      795.45     32.46 o 
   3  -4   7      822.73      850.31     50.12 o 
   4  -4   7       19.09       -1.64     30.29 o 
   5  -4   7        6.49      -25.26     33.42 o 
   6  -4   7     3004.05     3055.66     86.35 o 
   7  -4   7       75.63       17.96     45.97 o 
   8  -4   7      174.19      118.82     56.20 o 
  -8  -3   7      606.96      658.51     95.51 o 
  -7  -3   7      127.01      116.30     69.75 o 
  -6  -3   7       65.55       77.07     42.02 o 
  -5  -3   7      456.77      463.05     44.40 o 
  -4  -3   7     1345.10     1443.43     56.22 o 
  -3  -3   7       83.10       80.91     27.82 o 
  -2  -3   7        6.47       29.64     22.92 o 
  -1  -3   7     3833.57     3599.43     75.55 o 
   0  -3   7        2.52       11.61     20.85 o 
   1  -3   7     3816.50     3750.30     65.75 o 
   2  -3   7     2793.23     2675.25     48.92 o 
   4  -3   7      767.64      763.39     41.98 o 
   5  -3   7     1892.83     1953.25     63.64 o 
   6  -3   7      748.34      756.86     49.71 o 
   7  -3   7       13.11       27.00     41.47 o 
   8  -3   7      760.81      808.87     80.38 o 
   9  -3   7      166.10       97.44     57.00 o 
  -8  -2   7      184.39      218.73     76.34 o 
  -7  -2   7      103.94      158.91     65.83 o 
  -6  -2   7      354.47      303.61     44.85 o 
  -5  -2   7      548.64      614.11     45.54 o 
  -4  -2   7       31.01       67.61     43.08 o 
  -3  -2   7     2752.90     2926.35     68.96 o 
  -2  -2   7     1702.83     1640.64     48.86 o 
  -1  -2   7      404.54      403.10     29.69 o 
   0  -2   7     2775.50     2824.40     61.99 o 
   1  -2   7     3336.27     3237.18     51.52 o 
   2  -2   7      207.19      241.76     43.10 o 
   4  -2   7     1813.53     1946.04     75.47 o 
   5  -2   7        6.79       -8.78     30.32 o 
   6  -2   7     1887.01     1821.52     63.78 o 
   7  -2   7       47.38       30.95     38.50 o 
   8  -2   7       51.42       67.43     68.37 o 
   9  -2   7      679.72      659.06     65.13 o 
  -8  -1   7        1.78       56.36     69.41 o 
  -6  -1   7     1571.29     1630.12     60.69 o 
  -5  -1   7      267.50      252.90     35.30 o 
  -4  -1   7     1888.74     1956.04     58.51 o 
  -3  -1   7     1316.42     1402.89     47.08 o 
  -2  -1   7      593.45      692.16     34.38 o 
  -1  -1   7     7054.91     7161.69    116.28 o 
   0  -1   7     1213.25     1092.00     37.75 o 
   1  -1   7      218.36      178.84     36.19 o 
   2  -1   7     3676.24     3819.85     57.31 o 
   3  -1   7     8031.81     7983.64    133.97 o 
   4  -1   7       79.39       74.05     24.08 o 
   5  -1   7     1070.67     1076.05     47.48 o 
   6  -1   7     1067.75     1174.29     75.24 o 
   7  -1   7        1.83       42.20     36.10 o 
   8  -1   7      267.57      243.71     47.79 o 
   9  -1   7        4.88      -10.00     49.31 o 
  -5   0   7     1287.15     1234.86     51.67 o 
  -4   0   7     1412.17     1435.78     50.67 o 
  -3   0   7      365.30      321.85     56.42 o 
  -2   0   7     3529.06     3479.54     69.94 o 
  -1   0   7     1116.29     1175.71     37.55 o 
   0   0   7     2144.76     2201.86     51.51 o 
   1   0   7     1376.63     1108.01     27.02 o 
   2   0   7     3666.59     3661.04     54.46 o 
   3   0   7      137.99      135.16     19.91 o 
   4   0   7     1014.40      984.21     45.96 o 
   5   0   7      410.39      399.67     34.10 o 
   6   0   7      608.72      631.05     43.48 o 
   7   0   7     1504.47     1550.97     98.68 o 
   8   0   7       98.77       48.86     42.35 o 
   9   0   7     1064.26     1049.62     67.75 o 
  -6   1   7      655.79      110.41     53.24 o 
  -5   1   7        0.92      -18.83     30.07 o 
  -4   1   7     1316.28     1213.88     46.55 o 
  -3   1   7     5313.30     5478.90     76.70 o 
  -2   1   7       59.48       33.60     22.52 o 
  -1   1   7      298.76      259.40     58.44 o 
   0   1   7     9458.20     9359.22    118.67 o 
   1   1   7     1347.20     1451.04     30.52 o 
   2   1   7     4002.75     4092.50     58.66 o 
   3   1   7     3529.20     3511.24     71.28 o 
   4   1   7     1060.80     1228.89     43.44 o 
   5   1   7       21.69      -12.76     26.85 o 
   6   1   7     2146.10     2227.09     66.59 o 
   7   1   7        3.77        3.70     34.38 o 
   8   1   7       21.07      -15.96     39.85 o 
   9   1   7      613.43      765.05     62.38 o 
  10   1   7        4.40      -79.46     79.46 o 
  -8   2   7      489.50      503.41     88.12 o 
  -7   2   7     2456.35     2373.74    117.34 o 
  -6   2   7      445.39      427.34     43.40 o 
  -5   2   7      564.08      593.26     61.44 o 
  -4   2   7     2669.05     2602.76     64.06 o 
  -3   2   7        1.26        7.24     16.24 o 
  -2   2   7      205.93      145.14     16.01 o 
  -1   2   7     5835.07     5489.06    139.31 o 
   0   2   7       29.21       28.19     11.96 o 
   1   2   7     2039.64     2042.47     37.44 o 
   2   2   7     6377.39     6745.78    105.37 o 
   3   2   7      187.28      197.07     16.68 o 
   4   2   7     1265.52     1290.41     64.79 o 
   5   2   7      106.79       78.19     36.49 o 
   6   2   7      153.11      118.78     32.13 o 
   7   2   7     1233.86     1264.78     57.41 o 
   8   2   7     1917.11     1882.73     71.08 o 
   9   2   7        5.96       10.52     67.33 o 
  10   2   7      238.99      159.73     63.58 o 
  -8   3   7      272.75      306.62     83.04 o 
  -7   3   7      146.25       25.18     69.87 o 
  -6   3   7      177.87      220.47     59.71 o 
  -5   3   7       51.71       33.37     31.76 o 
  -4   3   7       34.80       20.28     21.92 o 
  -3   3   7     4544.96     4978.89     73.91 o 
  -2   3   7     3072.93     2939.80     49.16 o 
  -1   3   7       34.16       26.62     13.29 o 
   0   3   7     6640.90     6702.75     98.96 o 
   1   3   7     1798.32     1702.99     83.73 o 
   2   3   7       35.21       50.08     13.80 o 
   3   3   7     4335.81     4420.19     64.70 o 
   4   3   7     3629.54     3921.60     99.26 o 
   5   3   7        0.15        7.51     24.57 o 
   6   3   7      914.21      971.56     49.51 o 
   7   3   7      117.50      130.78     36.66 o 
   8   3   7       42.41       20.42     41.84 o 
   9   3   7     1043.75      957.21     66.96 o 
  10   3   7       95.80       27.92     59.89 o 
  -8   4   7       31.18       31.30     89.97 o 
  -7   4   7     1311.08     1309.64    103.82 o 
  -6   4   7      371.07      420.61     69.06 o 
  -5   4   7      136.95      122.73     38.86 o 
  -4   4   7      403.54      424.71     41.33 o 
  -3   4   7       95.16      105.30     19.78 o 
  -2   4   7       57.52       54.16     15.75 o 
  -1   4   7     5049.02     5164.36     71.33 o 
   0   4   7        1.53        6.88     13.20 o 
   1   4   7       25.03        5.15     12.90 o 
   2   4   7     1436.26     1299.70     30.84 o 
   3   4   7      885.07      934.68     30.12 o 
   4   4   7      147.10       91.67     18.53 o 
   5   4   7     3524.56     3666.38     82.55 o 
   6   4   7      225.92      220.05     41.34 o 
   7   4   7      472.32      517.06     47.12 o 
   8   4   7     1016.26     1143.56     89.27 o 
   9   4   7       75.43       76.97     51.60 o 
  -6   5   7      639.94       94.12     62.02 o 
  -4   5   7      329.79      280.42    104.11 o 
  -3   5   7     4035.98     4311.17     96.95 o 
  -2   5   7     3086.72     2992.97    138.70 o 
  -1   5   7      111.42       93.99     16.33 o 
   0   5   7     1026.91     1006.26     33.76 o 
   1   5   7     3825.40     3625.65     55.31 o 
   2   5   7     2537.08     2526.30     48.04 o 
   3   5   7     1324.92     1198.47     36.52 o 
   4   5   7     1156.48     1169.60     35.25 o 
   5   5   7      447.84      495.71     38.46 o 
   6   5   7       42.66       27.51     31.73 o 
   7   5   7     1899.58     1879.55    172.65 o 
   8   5   7        5.87      -23.41     44.57 o 
   9   5   7      199.38      262.28     55.16 o 
  -6   6   7      887.79      817.54     90.31 o 
  -5   6   7      374.37      428.13     49.61 o 
  -4   6   7     1846.32     1717.83     62.22 o 
  -3   6   7      988.17     1071.94     85.00 o 
  -2   6   7      351.59      363.80     34.19 o 
  -1   6   7     1374.68     1358.60     69.00 o 
   0   6   7     1761.68     1700.51     49.36 o 
   1   6   7       49.97       41.98     22.90 o 
   2   6   7     4923.15     4776.67    100.90 o 
   3   6   7      471.42      389.66     24.19 o 
   4   6   7       28.13       39.69     20.45 o 
   5   6   7     1000.12      929.06     63.17 o 
   6   6   7      484.79      583.21     45.48 o 
   7   6   7        7.89      -15.63     37.81 o 
   8   6   7      414.09      444.99     73.34 o 
   9   6   7      317.09      278.78     58.43 o 
  -6   7   7       17.29       23.91     77.38 o 
  -5   7   7     1170.52     1140.73     64.83 o 
  -4   7   7      779.10      805.99     54.26 o 
  -3   7   7      280.27      279.77     56.94 o 
  -2   7   7     6998.00     6995.25    123.90 o 
  -1   7   7     6002.62     5867.16    224.34 o 
   0   7   7       31.29       -3.23     25.09 o 
   1   7   7     2106.39     2060.30     56.91 o 
   2   7   7     1020.98     1045.61     43.69 o 
   3   7   7      140.99      166.01     32.05 o 
   4   7   7     1364.35     1044.51    215.15 o 
   5   7   7      311.29      205.57     48.04 o 
   6   7   7      145.15      212.15     53.70 o 
   7   7   7      615.28      666.83     78.42 o 
   8   7   7        3.64      111.22     69.18 o 
   9   7   7       29.03       76.68     80.61 o 
  -6   8   7      444.38      336.99     95.74 o 
  -5   8   7      345.91      329.56     57.52 o 
  -4   8   7        0.85       20.94     44.18 o 
  -3   8   7      266.24      339.02     52.72 o 
  -2   8   7      677.36      624.14     44.75 o 
  -1   8   7       76.98      110.65     31.30 o 
   0   8   7     2997.23     2986.74     73.44 o 
   1   8   7      527.65      513.32     40.77 o 
   2   8   7      342.96      365.02     39.15 o 
   3   8   7      898.20      851.95     46.49 o 
   4   8   7      784.27      749.96     44.95 o 
   5   8   7      601.98      556.91     44.67 o 
   6   8   7     1590.88     1359.41     87.19 o 
   7   8   7       85.99       65.02     62.94 o 
   8   8   7       39.57      -23.56     72.64 o 
  -6   9   7       24.85        0.23     94.82 o 
  -5   9   7      512.69      633.59     64.78 o 
  -4   9   7      899.60      881.22     64.09 o 
  -3   9   7      118.36      147.73     46.24 o 
  -2   9   7      103.49       92.94     39.39 o 
  -1   9   7     2188.89     2048.87     66.80 o 
   0   9   7     1742.25     1704.89     60.55 o 
   1   9   7       19.63       17.42     32.50 o 
   2   9   7      673.25      701.33     47.20 o 
   3   9   7      148.32      177.79     37.60 o 
   4   9   7      638.55      636.23     46.34 o 
   6   9   7      123.26       24.95     61.56 o 
   7   9   7      204.62       74.61     68.95 o 
   8   9   7      517.13      542.68     95.62 o 
  -5  10   7      408.38      515.78     70.72 o 
  -4  10   7        1.41       22.66     53.40 o 
  -3  10   7      569.93      572.92     56.54 o 
  -2  10   7      449.45      482.24     60.40 o 
  -1  10   7      273.44      231.78     44.42 o 
   0  10   7      731.27      732.81     52.88 o 
   1  10   7      173.73      158.74     41.20 o 
   2  10   7       50.42       20.26     37.31 o 
   3  10   7      878.86      879.64     55.20 o 
   4  10   7      307.82      299.05     45.51 o 
   5  10   7       19.43      -47.05     54.45 o 
   6  10   7      244.77      274.63     74.61 o 
   7  10   7      847.51      853.80     98.40 o 
  -4  11   7      771.80      753.35     70.97 o 
  -3  11   7      368.90      364.83     63.46 o 
  -2  11   7      129.88       80.10     50.43 o 
  -1  11   7      628.66      699.17     58.56 o 
   0  11   7       14.59       36.47     75.24 o 
   1  11   7       36.84       11.79     43.62 o 
   2  11   7       40.07       26.10     45.15 o 
   3  11   7       68.31      115.72     67.68 o 
   4  11   7       69.13       87.83    119.07 o 
   5  11   7      448.46      495.19     58.76 o 
   6  11   7       74.14      190.90     77.61 o 
  -3  12   7      108.07       66.22     58.81 o 
  -2  12   7      652.88      758.40    134.66 o 
  -1  12   7      245.94      161.52     82.81 o 
   0  12   7      131.73      144.68     54.02 o 
   1  12   7      878.08      861.97     63.39 o 
   2  12   7      281.42      205.43     55.12 o 
   3  12   7      517.94      508.84     60.52 o 
   4  12   7      599.48      576.11     62.94 o 
   5  12   7      125.35      115.00     61.72 o 
  -2  13   7       39.22       61.12     68.02 o 
  -1  13   7      270.50      249.79     63.41 o 
   0  13   7      685.90      811.92    105.27 o 
   1  13   7       12.77      -49.08     57.08 o 
   2  13   7      947.18      982.47     72.02 o 
   3  13   7      364.78      463.08     65.73 o 
   4  13   7      245.25      203.08     66.61 o 
  -2 -10   8      178.11      210.42    103.02 o 
  -1 -10   8        7.30      -32.91     90.08 o 
   0 -10   8       70.91       40.19     86.96 o 
   1 -10   8       46.30       98.74     90.89 o 
   2 -10   8        0.31       21.25     93.55 o 
  -4  -9   8      714.25      819.16    110.98 o 
  -3  -9   8       20.80       30.72     91.58 o 
  -2  -9   8       12.14      -30.03     85.23 o 
  -1  -9   8      650.13      674.68     93.55 o 
   0  -9   8        2.97      177.62     77.95 o 
   1  -9   8      194.27      219.20     80.84 o 
   2  -9   8      395.14      505.95     87.89 o 
  -5  -8   8       86.63      116.18     71.70 o 
  -4  -8   8       33.22      -61.15     61.15 o 
  -3  -8   8      671.46      847.31     70.67 o 
  -2  -8   8      187.74      235.71     71.26 o 
  -1  -8   8       80.50       22.34     49.81 o 
   0  -8   8      349.21      352.48     52.33 o 
   1  -8   8      292.35      315.37     58.21 o 
   2  -8   8      152.44      141.01     47.26 o 
   5  -8   8        4.55       52.78     90.54 o 
  -6  -7   8      629.11      670.10     77.09 o 
  -5  -7   8      146.45      254.89    127.09 o 
  -4  -7   8       34.17      171.64     69.81 o 
  -3  -7   8      335.54      353.21     66.75 o 
  -2  -7   8       19.79      -26.78     57.74 o 
  -1  -7   8      915.30      913.18     61.44 o 
   0  -7   8       18.12       -2.42     39.73 o 
   1  -7   8       20.30       45.68     40.38 o 
   2  -7   8     1561.03     1442.00     63.83 o 
   3  -7   8     1206.50     1237.24     63.24 o 
   4  -7   8      106.47       84.39     51.35 o 
   5  -7   8      367.27      388.31     60.25 o 
   6  -7   8      117.29      113.71     62.59 o 
  -6  -6   8       13.61       78.49     75.82 o 
  -5  -6   8        1.42        2.83     53.32 o 
  -4  -6   8       29.32       66.16     48.37 o 
  -3  -6   8      336.01      345.73     48.36 o 
  -2  -6   8      801.63      771.16     53.86 o 
  -1  -6   8      849.56      897.92     79.51 o 
   0  -6   8       87.47       86.68     38.70 o 
   1  -6   8     2136.27     2082.31    105.90 o 
   2  -6   8      266.94      311.71     40.77 o 
   3  -6   8     1117.47     1083.05     51.50 o 
   4  -6   8     1855.90     1985.34     72.64 o 
   5  -6   8      348.50      475.94     85.92 o 
   6  -6   8      216.59      272.23    127.04 o 
   7  -6   8      706.23      705.92     73.01 o 
  -7  -5   8      714.68      818.46    100.13 o 
  -6  -5   8      484.77      520.29     62.36 o 
  -5  -5   8      387.36      434.12     69.00 o 
  -4  -5   8      185.09      191.39     45.50 o 
  -3  -5   8      362.14      422.89     45.06 o 
  -2  -5   8      177.88      191.87     37.95 o 
  -1  -5   8     1116.30     1101.31     52.50 o 
   0  -5   8     2409.49     2366.90     67.49 o 
   1  -5   8      372.81      403.58     38.30 o 
   2  -5   8     2139.49     2071.27     62.99 o 
   3  -5   8      630.76      672.42     46.34 o 
   4  -5   8      335.47      366.31     45.91 o 
   5  -5   8      259.55      254.11     80.38 o 
   6  -5   8     1072.10      967.45     63.03 o 
   7  -5   8       36.36       39.38     54.37 o 
   8  -5   8      263.38      237.17     66.02 o 
  -7  -4   8        2.26       65.48     79.57 o 
  -6  -4   8       47.16      -19.77     48.78 o 
  -5  -4   8      659.71      582.92     53.24 o 
  -4  -4   8      344.01      415.37     44.29 o 
  -3  -4   8       53.98      -11.73     32.45 o 
  -2  -4   8     1081.08     1095.06     50.99 o 
  -1  -4   8     1275.62     1247.29     50.41 o 
   0  -4   8      198.29      163.31     60.00 o 
   1  -4   8      654.07      634.86     41.11 o 
   2  -4   8      682.09      648.13     32.78 o 
   3  -4   8      269.42      296.56     27.40 o 
   4  -4   8     1350.34     1222.24     53.93 o 
   5  -4   8     1637.90     1510.59     62.41 o 
   6  -4   8      177.34      195.61    103.94 o 
   7  -4   8      534.35      544.49     58.49 o 
   8  -4   8      314.20      408.16     63.06 o 
  -8  -3   8      263.49      347.62     92.28 o 
  -7  -3   8       22.86      -31.64     71.83 o 
  -6  -3   8      684.61      729.16     66.29 o 
  -5  -3   8     1228.69     1234.38     59.45 o 
  -4  -3   8      248.19      192.11     37.96 o 
  -3  -3   8     1614.44     1641.14     58.10 o 
  -2  -3   8     1024.37     1038.25     55.67 o 
  -1  -3   8       14.53      -20.44     25.87 o 
   0  -3   8     4294.57     4283.32    109.83 o 
   1  -3   8     1935.68     1804.79     86.11 o 
   2  -3   8      162.23      114.55     20.99 o 
   3  -3   8      757.59      801.31     33.33 o 
   4  -3   8     3322.67     3509.52     81.20 o 
   5  -3   8      467.00      507.14     44.14 o 
   6  -3   8     1839.22     1806.90     68.02 o 
   7  -3   8      678.74      699.51     58.01 o 
   8  -3   8        0.64       25.34     51.68 o 
   9  -3   8      388.51      397.20     70.43 o 
  -8  -2   8        8.96      -80.03     80.03 o 
  -7  -2   8     1313.62     1407.34     99.78 o 
  -6  -2   8      771.43      754.12     55.12 o 
  -5  -2   8     1174.71     1093.36     63.81 o 
  -4  -2   8     1905.18     1877.37     62.16 o 
  -3  -2   8      303.77      340.55     35.04 o 
  -2  -2   8     1002.37     1081.59     44.34 o 
  -1  -2   8     3569.03     3395.90     74.03 o 
   0  -2   8      508.74      428.06     31.34 o 
   1  -2   8     1608.78     1469.08     85.59 o 
   2  -2   8     2825.59     2702.27     49.14 o 
   3  -2   8      989.54      968.57     32.92 o 
   4  -2   8     1981.95     1946.41     59.14 o 
   5  -2   8      536.47      512.74     49.14 o 
   6  -2   8      676.00      666.47     49.03 o 
   7  -2   8       30.25       70.95     41.21 o 
   8  -2   8      323.05      332.13     54.18 o 
   9  -2   8       90.39      123.03     56.63 o 
  -8  -1   8      269.32      319.56     85.81 o 
  -7  -1   8        1.63      -64.56     64.56 o 
  -6  -1   8     1200.44     1095.35     59.65 o 
  -5  -1   8      790.09      762.99     49.46 o 
  -4  -1   8      546.33      547.86     41.41 o 
  -3  -1   8      597.22      604.16     40.13 o 
  -2  -1   8     4037.63     4067.38     82.23 o 
  -1  -1   8       17.41      133.25     23.44 o 
   0  -1   8     1453.92     1457.45     45.01 o 
   1  -1   8     1473.86     1196.61     59.60 o 
   2  -1   8      907.72      798.87     27.06 o 
   3  -1   8     3537.47     3344.26     73.30 o 
   4  -1   8     3257.40     3401.80     77.32 o 
   5  -1   8        0.37      -10.91     27.90 o 
   6  -1   8        1.32       19.99     34.24 o 
   7  -1   8     2022.03     2091.59     72.24 o 
   8  -1   8      305.03      355.36     65.48 o 
   9  -1   8        2.77       21.80     53.20 o 
  -8   0   8        7.01       15.48     76.68 o 
  -7   0   8      329.30      400.98     74.61 o 
  -6   0   8      294.23      383.89     46.58 o 
  -5   0   8      301.88      308.65     39.84 o 
  -4   0   8      637.37      590.31     42.58 o 
  -3   0   8     5338.39     5685.44    104.89 o 
  -2   0   8      300.32      321.84     42.15 o 
  -1   0   8     1631.52     1563.25     91.81 o 
   0   0   8     7104.79     7121.78    162.84 o 
   1   0   8        1.48        0.08     13.71 o 
   2   0   8     1864.85     1755.08     36.52 o 
   4   0   8        3.26       15.32     23.87 o 
   5   0   8     1307.15     1280.76     50.82 o 
   6   0   8     2375.26     2458.39    135.87 o 
   7   0   8       98.93      104.66     37.98 o 
   8   0   8        9.64       41.69     44.81 o 
   9   0   8       98.11      108.17     85.69 o 
  -8   1   8      264.79      252.11     83.04 o 
  -7   1   8       27.30       41.34     63.98 o 
  -6   1   8      256.88      305.97     45.03 o 
  -5   1   8     1364.78     1363.59     56.68 o 
  -4   1   8     1428.58     1383.05     53.53 o 
  -3   1   8      119.25       87.03     25.26 o 
  -2   1   8     1268.21     1298.88     44.15 o 
  -1   1   8     2361.50     2379.35     56.42 o 
   0   1   8      437.53      354.04     26.74 o 
   1   1   8     8154.16     8012.25    125.22 o 
   2   1   8     4983.03     5007.29     70.15 o 
   3   1   8     1333.38     1413.86     34.42 o 
   4   1   8     1638.82     1634.86     51.11 o 
   5   1   8     2530.74     2615.13     68.51 o 
   6   1   8       42.43       70.01     36.90 o 
   7   1   8     3036.92     3211.78     86.71 o 
   8   1   8       52.22       10.95     44.59 o 
   9   1   8        2.58       29.63     49.95 o 
  -8   2   8       41.47      198.87     82.57 o 
  -7   2   8     1201.59     1203.50     88.69 o 
  -6   2   8     1482.24     1343.67     60.10 o 
  -5   2   8      524.89      623.97     45.76 o 
  -4   2   8      778.77      832.39     55.95 o 
  -3   2   8     2321.76     2373.76     60.44 o 
  -2   2   8      569.97      563.46     25.25 o 
  -1   2   8     1381.38     1617.85     34.35 o 
   0   2   8      562.14      388.26     21.67 o 
   1   2   8      372.44      314.94     20.12 o 
   2   2   8      278.52      399.18     22.81 o 
   3   2   8     2744.80     2786.62     49.01 o 
   4   2   8      786.89      801.50     39.06 o 
   5   2   8      280.01      313.43     46.54 o 
   6   2   8     1283.88     1281.30     53.60 o 
   7   2   8       12.36      -10.64     35.90 o 
   8   2   8       76.77       72.18     43.72 o 
   9   2   8     1075.54     1004.42     67.20 o 
  -7   3   8     1013.04     1114.69     92.28 o 
  -6   3   8       10.48       19.42     40.20 o 
  -5   3   8     2271.91     2316.64     68.23 o 
  -4   3   8     2914.95     2993.61     72.92 o 
  -3   3   8       24.93       -7.04     19.63 o 
  -2   3   8     2206.42     2453.76     46.38 o 
  -1   3   8     4636.98     4308.09     63.61 o 
   0   3   8      200.10      255.86     41.52 o 
   1   3   8      466.46      400.03     21.71 o 
   2   3   8     2069.91     2048.11     40.31 o 
   3   3   8     1784.88     1997.97     42.21 o 
   4   3   8      826.71      836.17     30.71 o 
   5   3   8     3831.27     3917.52     85.53 o 
   6   3   8        9.67       18.96     32.16 o 
   7   3   8       23.96       45.65     41.98 o 
   8   3   8      506.54      534.09     54.78 o 
   9   3   8      330.69      361.71     60.98 o 
  -6   4   8     2187.22     1885.27    430.54 o 
  -5   4   8     5631.25     5765.70    152.16 o 
  -4   4   8     1081.71     1108.95     40.08 o 
  -3   4   8      724.21      837.41     33.52 o 
  -2   4   8     2433.82     2494.71     47.25 o 
  -1   4   8      153.85      169.73     18.51 o 
   0   4   8     1408.53     1214.22     38.97 o 
   1   4   8        2.99       18.67     14.66 o 
   2   4   8      686.56      781.94     27.60 o 
   3   4   8     3154.77     3276.25     55.20 o 
   4   4   8      670.96      656.27     30.44 o 
   5   4   8        0.47      -25.83     27.30 o 
   6   4   8     1053.81     1104.97     72.30 o 
   7   4   8        3.65        7.38     37.27 o 
   8   4   8      166.75      172.13     47.99 o 
   9   4   8      470.39      542.90     87.19 o 
  -6   5   8      483.45      617.86     74.37 o 
  -5   5   8       17.74       28.30     32.63 o 
  -4   5   8     2714.82     2824.42     59.83 o 
  -3   5   8     3117.98     3179.52     59.27 o 
  -2   5   8       60.30       38.31     18.85 o 
  -1   5   8     3125.54     3130.06     99.03 o 
   0   5   8     4176.78     4462.38     66.86 o 
   1   5   8      890.94      911.72     40.36 o 
   2   5   8     6715.88     6782.51     90.87 o 
   3   5   8      386.69      359.34     24.44 o 
   4   5   8      531.50      490.95     28.50 o 
   5   5   8     1511.42     1514.59     54.83 o 
   6   5   8      441.70      564.58     44.91 o 
   7   5   8       14.03        9.41     38.96 o 
   8   5   8      753.56      831.64    112.72 o 
   9   5   8       15.09       94.09     55.65 o 
  -5   6   8      607.92      688.06     89.79 o 
  -4   6   8     1324.22     1321.18     81.65 o 
  -3   6   8      684.63      608.51     62.48 o 
  -2   6   8      220.19      185.94     45.27 o 
  -1   6   8      382.06      391.68     33.96 o 
   0   6   8      437.16      407.76     32.90 o 
   1   6   8     3442.30     3474.34     73.76 o 
   2   6   8      432.87      400.03     26.19 o 
   3   6   8     3306.46     3517.68     59.86 o 
   4   6   8     2947.37     2761.43     53.98 o 
   5   6   8      248.81      279.33     41.69 o 
   6   6   8      262.72      301.72     39.79 o 
   7   6   8     1141.33     1227.24     61.71 o 
   8   6   8      115.89      133.00     96.95 o 
   9   6   8      460.38      350.82     63.12 o 
  -6   7   8      328.97      414.03     92.39 o 
  -5   7   8      145.16      195.05     53.34 o 
  -4   7   8      293.96      396.48     49.54 o 
  -3   7   8      923.64      859.90     51.98 o 
  -2   7   8       66.29       85.21     45.33 o 
  -1   7   8       21.37       24.22     30.47 o 
   0   7   8      848.67      810.97     43.51 o 
   1   7   8        9.11       -9.82     27.47 o 
   2   7   8      325.85      254.40     32.92 o 
   3   7   8     2815.45     2714.59     68.30 o 
   4   7   8     1070.56     1047.92     48.38 o 
   5   7   8      883.07      730.46     63.86 o 
   6   7   8     1351.90     1244.62     82.69 o 
   7   7   8        0.06       52.09     62.83 o 
   8   7   8      189.16      161.68     73.68 o 
   9   7   8      348.03      350.04     91.00 o 
  -6   8   8       82.32      199.91     98.05 o 
  -5   8   8      705.56      784.40    119.59 o 
  -4   8   8      545.83      635.90     57.03 o 
  -3   8   8       11.25      -30.97     40.46 o 
  -2   8   8      260.88      233.62     39.68 o 
  -1   8   8      245.66      212.28     36.46 o 
   0   8   8      545.96      597.45     42.57 o 
   1   8   8      641.37      661.60     44.21 o 
   2   8   8      598.87      646.18     45.03 o 
   3   8   8      193.30      181.79     49.83 o 
   4   8   8     1568.83     1479.64     57.44 o 
   5   8   8     2049.25     1918.95     94.24 o 
   6   8   8       56.48       81.07     59.82 o 
   7   8   8      347.14      446.02     75.53 o 
   8   8   8      257.07      272.09     78.07 o 
  -6   9   8      630.28      707.71    119.53 o 
  -5   9   8      139.61      148.42     61.48 o 
  -4   9   8      205.32      238.59     54.77 o 
  -3   9   8      769.82      808.04     71.60 o 
  -2   9   8      183.21      246.91     51.97 o 
  -1   9   8      678.88      723.67     51.92 o 
   0   9   8     1654.80     1475.40     58.96 o 
   1   9   8        2.95       14.29     45.10 o 
   2   9   8      364.00      424.57     41.42 o 
   3   9   8     1809.82     1752.87     63.69 o 
   4   9   8        5.11      -32.44     36.12 o 
   5   9   8        3.17        7.62     55.90 o 
   6   9   8      578.98      576.98     75.99 o 
   7   9   8      373.04      521.31     80.38 o 
   8   9   8       57.90      100.24     83.04 o 
  -5  10   8      227.25      248.15     71.31 o 
  -4  10   8     1025.28     1103.10     73.94 o 
  -3  10   8      322.62      441.45     94.41 o 
  -2  10   8      167.81      150.01     48.26 o 
  -1  10   8      737.76      775.57     54.57 o 
   0  10   8        0.52      -36.81     40.11 o 
   1  10   8      569.68      604.87     53.01 o 
   2  10   8     1605.88     1537.51     73.45 o 
   3  10   8       11.51      -41.07     41.07 o 
   4  10   8      280.39      354.02     53.82 o 
   5  10   8      200.96      281.36     48.69 o 
   6  10   8       60.77      111.79     68.02 o 
   7  10   8        0.41      -21.25     77.72 o 
  -4  11   8       16.06      -42.54     64.34 o 
  -3  11   8      697.47      762.94     69.58 o 
  -2  11   8     1083.62      964.40     67.39 o 
  -1  11   8        3.71       44.25     48.81 o 
   0  11   8      488.67      483.69     55.69 o 
   1  11   8     1152.36     1143.33     63.76 o 
   2  11   8       35.99       19.69     44.67 o 
   3  11   8     2770.95     2689.42    106.60 o 
   4  11   8     1024.03      964.05     64.16 o 
   5  11   8       59.69       28.63     51.17 o 
   6  11   8      571.52      592.11     89.04 o 
  -3  12   8      684.00      881.86    167.63 o 
  -2  12   8       37.47      -14.89     57.47 o 
  -1  12   8      349.15      365.93     60.35 o 
   0  12   8      678.64      750.08     70.79 o 
   1  12   8       13.35      -50.31     50.31 o 
   2  12   8     1404.95     1368.87     72.93 o 
   3  12   8      273.52      220.68     56.57 o 
   4  12   8        4.07      -52.83     52.83 o 
   5  12   8      944.88      943.31    101.28 o 
  -1  13   8      399.36      359.94     67.07 o 
   0  13   8       35.57       67.50     61.07 o 
   1  13   8      682.88      771.32     71.81 o 
   2  13   8       36.45       83.58     78.19 o 
   3  13   8       17.47       18.69     61.44 o 
   4  13   8      655.83      748.72     72.98 o 
  -1 -10   9      110.18      109.37    101.28 o 
   0 -10   9        3.50      -47.35    101.63 o 
   1 -10   9      287.69      387.12    108.67 o 
  -3  -9   9      652.95      602.96    110.98 o 
  -2  -9   9       32.77       31.30     98.16 o 
  -1  -9   9       14.83       31.53     87.08 o 
   0  -9   9      932.82     1070.46    112.25 o 
   1  -9   9      567.85      803.80    101.63 o 
   2  -9   9      116.76      187.67     91.93 o 
  -4  -8   9       98.64      156.88     71.65 o 
  -3  -8   9      336.25      342.07     68.99 o 
  -2  -8   9       12.36       -3.73    115.14 o 
  -1  -8   9       40.92       98.74     57.07 o 
   0  -8   9        9.24       79.84     53.02 o 
   1  -8   9      419.01      514.87     59.28 o 
   2  -8   9      429.49      518.92     60.80 o 
  -5  -7   9      949.23     1095.41     83.02 o 
  -4  -7   9      271.68      252.29     64.46 o 
  -3  -7   9      650.61      765.72     69.26 o 
  -2  -7   9      670.47      791.30    118.26 o 
  -1  -7   9      791.61      819.29     61.73 o 
   0  -7   9      773.47      861.89     69.12 o 
   1  -7   9      305.45      330.43     49.81 o 
   2  -7   9      117.47      143.19     46.18 o 
   3  -7   9      341.98      275.32     77.38 o 
   4  -7   9      679.68      835.90     96.09 o 
   5  -7   9      111.47       99.55     86.27 o 
   6  -7   9      362.02      547.55    141.47 o 
  -6  -6   9      740.70      837.39     78.37 o 
  -5  -6   9      617.90      764.37     68.62 o 
  -4  -6   9      172.31      321.31    127.67 o 
  -3  -6   9      142.68      241.85     74.26 o 
  -2  -6   9       90.87       78.51     46.47 o 
  -1  -6   9      520.86      556.42     80.21 o 
   0  -6   9      627.69      729.39     53.33 o 
   1  -6   9      865.70      761.33     53.59 o 
   2  -6   9     1383.95     1298.78    125.71 o 
   3  -6   9     1042.09     1015.28    109.77 o 
   4  -6   9       14.53       22.52     62.83 o 
   5  -6   9      278.16      277.64     56.45 o 
   6  -6   9      394.30      476.73     65.26 o 
   7  -6   9       21.34      158.59     69.12 o 
  -6  -5   9      343.18      362.80     63.32 o 
  -5  -5   9      527.33      518.85     61.86 o 
  -4  -5   9     1327.01     1370.79     69.53 o 
  -3  -5   9      193.75      155.57     44.37 o 
  -2  -5   9      284.52      360.96     45.54 o 
  -1  -5   9      496.26      526.28     46.42 o 
   0  -5   9      431.06      468.46     44.46 o 
   1  -5   9       36.17       45.71     34.74 o 
   2  -5   9     1587.30     1505.26     58.34 o 
   3  -5   9      648.74      642.85     46.81 o 
   4  -5   9     1227.00     1080.23     58.99 o 
   5  -5   9      780.96      806.73     60.84 o 
   6  -5   9       20.17       -6.14     51.75 o 
   7  -5   9      510.84      651.85     69.26 o 
  -7  -4   9       36.60      193.14    146.84 o 
  -6  -4   9      589.30      633.27     66.53 o 
  -5  -4   9      340.71      354.59     55.04 o 
  -4  -4   9       97.47      111.71     43.81 o 
  -3  -4   9       47.26       17.95     37.75 o 
  -2  -4   9       35.10       51.79     35.34 o 
  -1  -4   9      681.42      703.26     47.89 o 
   0  -4   9     2503.87     2290.36     67.28 o 
   1  -4   9      462.86      459.37     40.29 o 
   2  -4   9      361.00      337.83     37.52 o 
   3  -4   9     3382.49     3316.78     64.13 o 
   4  -4   9     1264.21      881.79    226.59 o 
   5  -4   9      454.08      532.45     71.78 o 
   6  -4   9     1065.57     1078.60     63.34 o 
   7  -4   9       32.43       59.97     52.08 o 
   8  -4   9       59.73       53.62    124.03 o 
  -7  -3   9     1393.86     1229.37    103.36 o 
  -6  -3   9      461.90      534.97     64.90 o 
  -5  -3   9     1587.68     1509.02     69.00 o 
  -4  -3   9     1453.87     1381.46     60.62 o 
  -3  -3   9        0.78       -7.05     33.17 o 
  -2  -3   9      214.27      200.56     42.56 o 
  -1  -3   9      748.89      747.08     46.10 o 
   0  -3   9      198.05      169.91     30.54 o 
   1  -3   9     2764.64     2649.72     67.63 o 
   2  -3   9     4508.51     4387.45     94.35 o 
   3  -3   9       43.80       23.29     22.76 o 
   5  -3   9     1665.80     1565.39     62.12 o 
   6  -3   9       29.77        7.42     40.83 o 
   7  -3   9      307.96      341.54     53.11 o 
   8  -3   9      665.68      693.60     78.65 o 
  -7  -2   9        4.98      -26.79     72.64 o 
  -6  -2   9      254.71      282.19     51.72 o 
  -5  -2   9      550.05      583.14     51.91 o 
  -4  -2   9      197.28      211.06     48.85 o 
  -3  -2   9     1220.53     1207.56     52.06 o 
  -2  -2   9     1855.78     1851.86     59.41 o 
  -1  -2   9      398.98      485.86     45.56 o 
   0  -2   9     1090.04      991.22     43.92 o 
   1  -2   9     2484.24     2272.72     60.17 o 
   2  -2   9       19.48       20.90     23.90 o 
   3  -2   9     1872.01     1782.41     45.14 o 
   5  -2   9      334.07      323.51     39.24 o 
   6  -2   9       32.96       44.50     38.01 o 
   7  -2   9      898.76      859.49     59.28 o 
   8  -2   9       44.50      -82.17     82.17 o 
   9  -2   9      408.50      469.81     78.71 o 
  -8  -1   9      364.32      390.12     92.16 o 
  -7  -1   9      217.48      239.06     77.15 o 
  -6  -1   9      119.38      136.03     48.46 o 
  -5  -1   9       42.80        6.45     47.70 o 
  -4  -1   9      275.08      240.74     38.10 o 
  -3  -1   9     2338.48     2367.58    123.11 o 
  -2  -1   9      254.86      242.03     30.63 o 
  -1  -1   9     4439.57     4271.27     86.75 o 
   0  -1   9     1811.13     1637.11     51.29 o 
   1  -1   9      793.97      762.35     37.72 o 
   2  -1   9     2724.89     2480.03     47.07 o 
   3  -1   9     3437.63     3309.03     62.57 o 
   4  -1   9        6.98       35.43     26.58 o 
   5  -1   9     2951.55     2962.21     77.10 o 
   6  -1   9      380.39      397.14     42.91 o 
   7  -1   9        1.09       -9.56     40.00 o 
   8  -1   9     1324.20     1229.17     78.71 o 
   9  -1   9      519.63      505.26     91.58 o 
  -8   0   9     1079.79     1026.69    106.02 o 
  -7   0   9      525.18      532.98     85.35 o 
  -6   0   9      144.03      131.85     46.63 o 
  -5   0   9     1169.22     1136.35     55.71 o 
  -4   0   9     1017.53     1061.17     50.89 o 
  -3   0   9      163.40      156.64     30.59 o 
  -2   0   9      812.64      765.85     61.61 o 
  -1   0   9      402.29      380.57     71.60 o 
   0   0   9      611.71      649.25     36.32 o 
   1   0   9     4175.72     4105.70     80.28 o 
   2   0   9      419.68      411.41     24.22 o 
   3   0   9      680.53      671.72     29.21 o 
   4   0   9     1872.96     1878.36     57.23 o 
   5   0   9      448.47      490.92     40.55 o 
   6   0   9      325.84      308.57     40.33 o 
   7   0   9      715.65      722.91     56.67 o 
   8   0   9      159.86      187.35     49.43 o 
   9   0   9        6.77      -52.53     85.11 o 
  -8   1   9       90.26      164.92     89.85 o 
  -7   1   9     1542.11     1466.93    100.59 o 
  -6   1   9     1615.99     1464.85     65.49 o 
  -5   1   9        0.32       46.29     37.22 o 
  -4   1   9     2989.87     3062.51     77.16 o 
  -3   1   9     1856.72     1984.98     59.83 o 
  -2   1   9      321.62      285.74     30.29 o 
  -1   1   9       12.84       14.70     39.32 o 
   0   1   9     4243.13     4094.31     87.94 o 
   1   1   9       25.40       40.13     16.44 o 
   2   1   9     2119.26     1985.12     41.28 o 
   3   1   9     2731.31     2610.86     93.08 o 
   4   1   9       96.61       10.84     25.31 o 
   5   1   9      400.49      368.54     50.81 o 
   6   1   9     1866.10     1892.43     95.05 o 
   7   1   9       78.83       83.39     39.81 o 
   8   1   9      358.61      355.67     52.34 o 
   9   1   9      246.01      226.09     56.14 o 
  -8   2   9      563.01      620.63    105.90 o 
  -7   2   9     2266.20     2423.87    122.88 o 
  -6   2   9      298.42      303.62     67.68 o 
  -5   2   9      392.08      464.48     45.20 o 
  -4   2   9     1036.59     1116.89     50.70 o 
  -3   2   9      158.81      119.49     37.94 o 
  -2   2   9      728.90      733.26     40.26 o 
  -1   2   9     3233.00     2952.23     50.06 o 
   0   2   9      477.98      514.56     25.13 o 
   1   2   9     1221.54     1139.18     37.51 o 
   2   2   9     2398.88     2393.83     45.44 o 
   3   2   9       82.76      117.59     23.01 o 
   4   2   9     3066.57     3152.58     56.94 o 
   5   2   9     1145.06     1252.82     52.43 o 
   6   2   9        1.77      -10.14     32.11 o 
   7   2   9      673.17      772.55     55.43 o 
   8   2   9      444.26      461.52     56.55 o 
   9   2   9       28.58       51.85     53.48 o 
  -8   3   9      395.35      350.85    101.17 o 
  -7   3   9      142.02      206.03     78.07 o 
  -6   3   9     2576.66     2503.58    139.68 o 
  -5   3   9     2808.00     2856.69     79.13 o 
  -4   3   9       42.38       -9.73     31.48 o 
  -3   3   9     2168.30     2318.81     63.49 o 
  -2   3   9     2378.17     2484.05     48.66 o 
  -1   3   9      288.75      339.98     24.83 o 
   0   3   9     5389.30     5446.96     77.17 o 
   1   3   9      302.51      259.21     21.82 o 
   2   3   9      251.26      239.60     25.17 o 
   3   3   9     5432.46     5591.81     80.84 o 
   4   3   9     1876.10     2010.03     45.70 o 
   5   3   9        9.36      -26.90     28.72 o 
   6   3   9     1682.85     1767.91     63.12 o 
   7   3   9       59.71       80.92     40.94 o 
   8   3   9        3.02      -21.34     45.65 o 
   9   3   9      608.13      516.23     64.25 o 
  -7   4   9     1089.49     1031.66     97.59 o 
  -6   4   9      118.27      136.77     50.29 o 
  -5   4   9       80.40       26.40     39.92 o 
  -4   4   9     1598.21     1607.20     58.11 o 
  -3   4   9      315.90      338.26     33.78 o 
  -2   4   9      170.16      168.92     22.60 o 
  -1   4   9     6140.27     6238.30     87.14 o 
   0   4   9      613.31      633.40     27.90 o 
   1   4   9       95.87       59.11     20.63 o 
   2   4   9     1892.25     1830.19     40.42 o 
   3   4   9       76.68       69.70     26.36 o 
   4   4   9      645.47      583.81     32.34 o 
   5   4   9     1510.86     1520.92    103.48 o 
   6   4   9      530.43      556.99     46.54 o 
   7   4   9        1.53       20.65     41.70 o 
   8   4   9      266.87      367.97     88.46 o 
   9   4   9        9.43       85.55     57.94 o 
  -6   5   9      284.99      310.43     83.61 o 
  -5   5   9     1207.01     1293.52     63.61 o 
  -4   5   9      965.52      886.26     69.64 o 
  -3   5   9       87.53       34.55     24.72 o 
  -2   5   9      958.88      886.81     34.45 o 
  -1   5   9       26.16        6.22     33.10 o 
   1   5   9     2354.14     2327.91     46.30 o 
   2   5   9      375.41      368.30     28.17 o 
   3   5   9     2216.32     1971.38     77.49 o 
   4   5   9      586.71      569.93     32.08 o 
   5   5   9      272.74      331.13     63.75 o 
   6   5   9      201.39      310.21     43.75 o 
   7   5   9      727.65      772.54     56.34 o 
   8   5   9        1.87      -27.92     47.81 o 
   9   5   9      549.84      555.07     86.62 o 
  -4   6   9     2022.92     1939.97     67.74 o 
  -2   6   9      221.23      144.48     79.51 o 
  -1   6   9      345.14      349.58     48.85 o 
   0   6   9      901.61      812.28     42.51 o 
   1   6   9      105.26       90.07     29.23 o 
   2   6   9     1369.16     1243.35     48.09 o 
   3   6   9      335.82      336.43     26.75 o 
   4   6   9       10.85      -19.91     22.78 o 
   5   6   9     1784.45     1781.55     61.81 o 
   6   6   9      532.86      619.68     79.05 o 
   7   6   9       74.60       57.19     43.24 o 
   8   6   9      208.51      264.60     56.72 o 
   9   6   9        9.96      -25.54     59.33 o 
  -5   7   9      675.54      735.76     98.28 o 
  -4   7   9      237.15      219.34     50.53 o 
  -3   7   9       61.72       79.12     46.14 o 
  -2   7   9      179.54      149.22     45.27 o 
  -1   7   9      153.94      143.07     66.23 o 
   0   7   9      666.58      705.66     88.87 o 
   1   7   9     1733.22     1798.18     57.95 o 
   2   7   9      875.90      887.02     45.85 o 
   3   7   9      424.00      356.46     37.62 o 
   4   7   9     2746.62     2660.34     70.80 o 
   5   7   9      371.86      344.27     56.82 o 
   6   7   9      456.44      426.38     68.48 o 
   7   7   9      805.98      797.33     87.31 o 
   8   7   9       35.99      105.09     75.07 o 
  -5   8   9      380.57      460.24    134.43 o 
  -4   8   9      475.90      615.97     78.59 o 
  -3   8   9      847.39      926.66     59.55 o 
  -2   8   9      433.03      441.39     46.63 o 
  -1   8   9      112.43       64.71     36.66 o 
   0   8   9      506.53      516.82     43.28 o 
   1   8   9        1.44      -31.71     31.71 o 
   2   8   9      611.38      642.40     50.70 o 
   3   8   9     1003.39      997.14     51.41 o 
   4   8   9       27.42       58.67     51.68 o 
   5   8   9      622.96      559.66     69.06 o 
   6   8   9     1102.80      883.37     81.65 o 
   7   8   9       98.92       19.29     66.98 o 
   8   8   9      186.51      101.40     77.84 o 
  -5   9   9      238.03      204.48     69.28 o 
  -4   9   9      825.62      948.04     80.09 o 
  -3   9   9        0.15       21.84     48.38 o 
  -2   9   9      419.46      526.26     51.89 o 
  -1   9   9      513.79      682.94     50.76 o 
   0   9   9      884.16      819.45     66.46 o 
   1   9   9     4852.82     4778.95    102.87 o 
   2   9   9     1306.02     1287.06     57.57 o 
   3   9   9        3.34      -16.95     39.35 o 
   4   9   9      643.46      664.00     51.76 o 
   5   9   9     1035.23      932.22     81.19 o 
   6   9   9      190.72      135.01     66.06 o 
   7   9   9      273.48      412.75     82.81 o 
   8   9   9      548.52      607.58     96.09 o 
  -5  10   9      861.40     1128.55     89.70 o 
  -4  10   9      292.57      407.07     66.73 o 
  -3  10   9      550.43      466.90     60.59 o 
  -2  10   9     1289.71     1170.03     65.53 o 
  -1  10   9        0.20      -14.90     44.17 o 
   0  10   9      664.55      705.21     54.96 o 
   1  10   9      749.33      765.31     56.92 o 
   2  10   9      102.98       19.13     78.88 o 
   3  10   9     1793.73     1761.59     84.88 o 
   4  10   9      185.52      205.49     47.13 o 
   5  10   9        0.53       30.03     61.79 o 
   6  10   9      690.69      775.27     90.43 o 
   7  10   9      516.79      609.66     94.82 o 
  -4  11   9      594.49      747.29     80.01 o 
  -3  11   9       59.24       56.77     62.11 o 
  -2  11   9       59.68       42.29     55.56 o 
  -1  11   9      907.64      921.84     66.02 o 
   0  11   9      177.46      236.13     52.35 o 
   1  11   9      658.97      767.94     60.39 o 
   2  11   9     3736.88     3727.55    130.27 o 
   3  11   9     1895.46     1753.84    132.00 o 
   4  11   9       23.76       71.69     76.51 o 
   5  11   9      667.13      732.89     89.04 o 
   6  11   9       61.00      139.86     81.77 o 
  -3  12   9       47.28       -4.62    100.47 o 
  -2  12   9      266.96      333.83     65.13 o 
  -1  12   9      130.21       94.43     59.65 o 
   0  12   9       37.05       -4.69     56.77 o 
   1  12   9      212.93      189.09     56.07 o 
   2  12   9       18.31      -48.61     53.53 o 
   3  12   9       38.94       55.11     55.82 o 
   4  12   9      696.98      757.59     86.21 o 
   5  12   9      245.76      276.83     83.84 o 
  -1  13   9      630.90      569.72     74.44 o 
   0  13   9      308.74      373.53     67.93 o 
   1  13   9       17.13       33.07     64.13 o 
   2  13   9      262.24      359.25     66.68 o 
   3  13   9      658.39      632.36     72.74 o 
  -2  -9  10      654.07      714.29    116.07 o 
  -1  -9  10      319.09      497.29    107.40 o 
   0  -9  10       10.52      -71.03     95.51 o 
   1  -9  10      127.31      173.46    104.05 o 
   2  -9  10      219.31      316.32    106.36 o 
  -3  -8  10      259.87      333.14     75.45 o 
  -2  -8  10      429.68      477.79     71.53 o 
  -1  -8  10       32.76      -25.92     60.64 o 
   0  -8  10     1033.57     1011.85     73.07 o 
   1  -8  10      567.82      677.00     67.16 o 
   2  -8  10        0.82      -18.14     58.49 o 
  -4  -7  10      215.24      257.23     70.51 o 
  -3  -7  10        1.88      -60.18     60.18 o 
  -2  -7  10       57.92       47.64     57.37 o 
  -1  -7  10      552.77      628.51     62.71 o 
   0  -7  10     1101.80      903.67     64.84 o 
   1  -7  10      395.51      418.98     55.60 o 
   2  -7  10      556.71      592.84    114.28 o 
   3  -7  10      558.04      554.34     84.31 o 
   4  -7  10      143.59      176.58     85.35 o 
   5  -7  10      733.12      995.62    111.22 o 
  -5  -6  10      560.25      484.26     71.69 o 
  -4  -6  10      206.50      208.16     62.80 o 
  -3  -6  10      435.11      391.63     61.44 o 
  -2  -6  10      616.16      685.78     61.27 o 
  -1  -6  10      154.48      174.66     49.83 o 
   0  -6  10       14.91       26.34     45.30 o 
   1  -6  10      425.65      556.99     52.19 o 
   2  -6  10      764.02      824.46     57.53 o 
   3  -6  10      281.88      304.20     72.53 o 
   4  -6  10      605.67      658.17     89.85 o 
   5  -6  10        7.17       91.24     79.34 o 
   6  -6  10        2.97       71.60     85.92 o 
  -6  -5  10       44.72      141.16     67.42 o 
  -5  -5  10       12.60       64.11     58.47 o 
  -4  -5  10      338.45      386.43     59.48 o 
  -3  -5  10     1519.42     1657.89     73.29 o 
  -2  -5  10        2.15      -42.99     42.99 o 
  -1  -5  10     2035.60     1967.31     71.37 o 
   0  -5  10     1736.48     1713.60     66.96 o 
   1  -5  10      181.77      162.31     41.59 o 
   2  -5  10       17.09       55.39     39.62 o 
   3  -5  10     2137.32     2008.57    101.05 o 
   4  -5  10       15.72       18.59     60.86 o 
   5  -5  10      595.71      541.29     84.08 o 
   6  -5  10      732.22      882.11     71.86 o 
   7  -5  10       60.39       81.77     63.55 o 
  -6  -4  10        0.00      -54.39     59.66 o 
  -5  -4  10      756.14      873.22    103.71 o 
  -4  -4  10     2230.69     2196.28     97.65 o 
  -3  -4  10      490.75      437.72     88.12 o 
  -2  -4  10      160.37      146.39     41.02 o 
  -1  -4  10     1450.82     1432.96     74.09 o 
   0  -4  10      125.15       94.01     35.77 o 
   1  -4  10     1266.39     1167.16     54.26 o 
   2  -4  10      763.15      741.05     47.54 o 
   3  -4  10      207.60      165.62     36.54 o 
   4  -4  10      273.67      300.73     63.98 o 
   5  -4  10      349.49      427.63     51.40 o 
   6  -4  10       10.10      -49.18     49.24 o 
   7  -4  10      950.43      891.42     70.28 o 
  -7  -3  10      483.17      398.20     96.20 o 
  -6  -3  10       73.48      -27.48     70.62 o 
  -5  -3  10      204.90      224.82     52.98 o 
  -4  -3  10      785.48      777.68     57.68 o 
  -3  -3  10     1566.48     1460.58     62.31 o 
  -2  -3  10      489.17      499.95     44.99 o 
  -1  -3  10       34.26      -10.53     33.15 o 
   0  -3  10     1776.79     1734.94     60.60 o 
   1  -3  10     1906.90     1723.81     59.07 o 
   2  -3  10      645.05      608.36     42.88 o 
   3  -3  10      705.91      666.58     44.71 o 
   4  -3  10       16.36       45.03     98.28 o 
   5  -3  10      105.24       86.55     40.89 o 
   6  -3  10     2082.61     2057.35     75.50 o 
   7  -3  10      606.25      591.38     62.29 o 
   8  -3  10       34.71       74.52     58.82 o 
  -7  -2  10      777.66      768.69     98.63 o 
  -6  -2  10      709.22      835.54    100.07 o 
  -5  -2  10       79.39        3.63     45.52 o 
  -4  -2  10      962.78      995.73     56.46 o 
  -3  -2  10      397.48      403.76     42.27 o 
  -2  -2  10        1.71      -24.53     47.52 o 
  -1  -2  10      505.46      539.61     42.18 o 
   0  -2  10       20.04        4.91     29.28 o 
   1  -2  10      248.17      282.59     34.13 o 
   2  -2  10     1589.58     1488.31     53.43 o 
   3  -2  10      842.88      746.05     34.07 o 
   4  -2  10      484.25      414.36     39.25 o 
   5  -2  10     1429.84     1396.24     60.24 o 
   6  -2  10        2.37      -40.50     40.50 o 
   7  -2  10      470.56      465.62     94.53 o 
   8  -2  10      860.52      877.41     68.55 o 
  -7  -1  10        3.70      -26.45     78.99 o 
  -6  -1  10      512.14      611.73     63.58 o 
  -5  -1  10     2544.51     2557.70     83.27 o 
  -4  -1  10        0.13      -10.89     36.21 o 
  -3  -1  10     1207.87     1176.58     53.89 o 
  -2  -1  10     3584.47     3500.90    103.36 o 
  -1  -1  10       48.39       72.17     29.22 o 
   0  -1  10     2526.77     2420.36     64.29 o 
   1  -1  10     1511.09     1260.36     47.67 o 
   2  -1  10      188.42      179.94     29.49 o 
   3  -1  10     1245.13     1116.42     44.72 o 
   5  -1  10        0.94      -15.05     32.86 o 
   6  -1  10     1709.64     1661.11     66.45 o 
   7  -1  10       47.02       36.01     44.29 o 
   8  -1  10       18.43       49.05     52.57 o 
   9  -1  10      122.15       75.57     85.75 o 
  -7   0  10      565.99      671.91     94.82 o 
  -6   0  10      823.78      902.81     71.66 o 
  -5   0  10        9.09       -9.68     40.23 o 
  -4   0  10      915.54      932.06     52.98 o 
  -3   0  10      319.01      292.24     37.75 o 
  -2   0  10        0.20      -13.77     28.38 o 
  -1   0  10      862.75      816.64     43.54 o 
   0   0  10     1965.05     1895.80     56.48 o 
   1   0  10      504.09      482.31     36.79 o 
   2   0  10     1360.95     1223.39     35.60 o 
   3   0  10      728.07      659.41     30.97 o 
   4   0  10       71.54       14.03     33.32 o 
   5   0  10     1264.44     1222.84     53.92 o 
   6   0  10      642.19      673.36     49.81 o 
   7   0  10       55.13       38.91     42.58 o 
   8   0  10      670.78      610.09     96.72 o 
   9   0  10      526.05      696.38    202.39 o 
  -7   1  10     1240.58     1125.89    100.01 o 
  -6   1  10       33.70        9.38     47.44 o 
  -5   1  10      833.59      793.21     55.04 o 
  -4   1  10      165.50      193.53     94.58 o 
  -3   1  10       28.03       24.52     31.70 o 
  -2   1  10     2150.59     2277.41    102.09 o 
  -1   1  10     1503.26     1533.64     89.33 o 
   0   1  10       85.93       69.56     25.92 o 
   1   1  10     4428.42     4047.88     63.67 o 
   2   1  10     4749.25     4692.28     71.81 o 
   3   1  10       55.83       74.03     19.91 o 
   4   1  10      760.48      749.77     43.02 o 
   5   1  10      216.82      253.76     36.80 o 
   6   1  10       16.45      -15.64     35.76 o 
   7   1  10     1677.21     1689.90     89.16 o 
   8   1  10      779.17      806.10     62.43 o 
   9   1  10      709.54      752.41    104.69 o 
  -7   2  10        1.75      -25.18     78.88 o 
  -6   2  10      937.53     1004.98     63.69 o 
  -5   2  10      779.03      798.90     53.34 o 
  -4   2  10      211.23      171.72     37.39 o 
  -3   2  10     3262.18     3417.17     89.16 o 
  -2   2  10      597.01      612.94     41.24 o 
  -1   2  10      406.71      458.98     34.94 o 
   0   2  10     1981.67     1831.93     54.10 o 
   1   2  10       86.82       72.52     19.19 o 
   2   2  10      836.42      781.86     39.63 o 
   3   2  10     3306.81     3266.85     71.80 o 
   4   2  10       77.63       53.17     29.67 o 
   5   2  10      571.94      533.03     52.09 o 
   6   2  10     1475.73     1554.13     94.99 o 
   7   2  10       67.61       61.85     43.73 o 
   8   2  10      188.64      312.57     74.84 o 
   9   2  10     1056.86     1028.54     74.38 o 
  -7   3  10      503.13      634.61     94.70 o 
  -6   3  10      148.24      114.16     50.91 o 
  -5   3  10        1.36      -18.00     40.64 o 
  -4   3  10      961.37      934.13     51.72 o 
  -3   3  10        5.50      -29.70     29.70 o 
  -2   3  10     2366.87     2422.67     64.54 o 
  -1   3  10     2234.29     2189.78     60.04 o 
   0   3  10        1.64        2.87     18.23 o 
   1   3  10      766.86      715.36     33.19 o 
   2   3  10      572.39      549.88     39.75 o 
   3   3  10      118.62      101.10     21.39 o 
   4   3  10      380.19      334.64     36.91 o 
   5   3  10      286.75      261.54     41.69 o 
   6   3  10      344.31      356.43     59.71 o 
   7   3  10      951.57      909.20     58.08 o 
   8   3  10      446.22      432.12     57.29 o 
   9   3  10       23.05      -13.58     56.96 o 
  -7   4  10       83.04      188.48     89.39 o 
  -6   4  10      877.19     1075.32     67.77 o 
  -5   4  10       93.26      245.02    136.80 o 
  -4   4  10       58.88       69.60     37.21 o 
  -3   4  10      304.04      422.70    134.37 o 
  -2   4  10     1267.61     1272.39     49.38 o 
  -1   4  10       31.47       55.30     20.82 o 
   0   4  10     2073.03     1996.83     44.24 o 
   1   4  10     1682.00     1784.46     42.06 o 
   2   4  10        8.96        6.42     19.69 o 
   3   4  10     2385.16     2471.20     51.16 o 
   4   4  10      492.90      577.49     41.39 o 
   5   4  10       19.03       55.89     33.99 o 
   6   4  10     1798.29     1925.10    145.75 o 
   7   4  10      751.57      737.08     57.45 o 
   8   4  10       53.91       17.28     51.07 o 
   9   4  10      234.26      299.74    106.83 o 
  -6   5  10      312.06      191.59     85.11 o 
  -5   5  10      185.31      191.36     71.37 o 
  -4   5  10     1027.73     1052.91     57.33 o 
  -3   5  10       12.71      -10.26     31.77 o 
  -2   5  10      190.76      234.17     26.79 o 
  -1   5  10     1470.04     1339.19     40.04 o 
   0   5  10     1135.91     1120.61     36.89 o 
   1   5  10      790.93      715.50     39.80 o 
   2   5  10     2143.99     2024.15     55.69 o 
   3   5  10      399.41      458.69     37.10 o 
   4   5  10     1025.16      989.14     39.38 o 
   5   5  10     2316.22     2252.99     68.81 o 
   6   5  10       82.00       45.00     38.70 o 
   7   5  10     1035.02     1118.25     65.69 o 
   8   5  10     1845.33     1800.12     78.01 o 
   9   5  10      262.22      292.79     79.28 o 
  -5   6  10     1476.27     1322.92     99.90 o 
  -4   6  10       45.71       45.62     61.56 o 
  -3   6  10     3394.78     3387.17     89.91 o 
  -2   6  10     2249.66     2216.19     64.66 o 
  -1   6  10       56.72       36.63     29.50 o 
   0   6  10      327.11      298.88     47.70 o 
   1   6  10     2217.21     2174.94     60.76 o 
   2   6  10     1280.20     1343.52     50.91 o 
   3   6  10      543.87      517.54     40.10 o 
   4   6  10      580.96      566.15     34.94 o 
   5   6  10       59.29       73.14     35.66 o 
   6   6  10      569.14      543.75     51.04 o 
   7   6  10      841.86      854.67     63.03 o 
   8   6  10      160.27      157.83     55.56 o 
   9   6  10       34.11      -38.95     63.36 o 
  -5   7  10       24.86       69.99     97.01 o 
  -4   7  10      426.72      570.97     86.04 o 
  -2   7  10       59.48       32.99     38.53 o 
  -1   7  10     2607.17     2604.95     71.28 o 
   0   7  10     1391.31     1408.19    133.22 o 
   1   7  10       37.86       82.94     35.11 o 
   2   7  10     1784.60     1831.53     59.61 o 
   3   7  10     1752.35     1752.31     59.51 o 
   4   7  10       14.08       52.07     36.05 o 
   5   7  10      613.94      682.54     69.64 o 
   6   7  10     1138.81     1090.90     87.66 o 
   7   7  10        0.17       14.90     70.56 o 
   8   7  10      584.67      463.22     90.31 o 
  -5   8  10      485.16      607.93    114.22 o 
  -4   8  10      643.70      698.12     66.84 o 
  -3   8  10       25.54       28.21     47.80 o 
  -2   8  10     1526.29     1560.85    106.65 o 
  -1   8  10     6761.71     6341.77    123.08 o 
   0   8  10       55.34       64.82     37.09 o 
   1   8  10     1030.06     1010.75     52.69 o 
   2   8  10      163.29      170.60     37.81 o 
   3   8  10        0.18       67.74     39.32 o 
   4   8  10      366.22      311.06     63.81 o 
   5   8  10      356.84      307.43     64.10 o 
   6   8  10      206.10      245.76     72.53 o 
   7   8  10      466.59      307.78     76.68 o 
   8   8  10      391.75      351.20     85.92 o 
  -5   9  10       50.81      -30.14    108.56 o 
  -4   9  10        7.69       59.04     61.80 o 
  -3   9  10      682.37      805.16    117.86 o 
  -2   9  10      194.65       97.76     80.90 o 
  -1   9  10       55.34       30.48     46.02 o 
   0   9  10     1805.26     1829.07     67.10 o 
   1   9  10     1063.86     1032.80     70.56 o 
   2   9  10      172.74      231.30     43.75 o 
   3   9  10     1211.24     1263.92    136.91 o 
   4   9  10      235.83      235.38     46.39 o 
   5   9  10       28.70       39.04     62.48 o 
   6   9  10     1879.06     1797.23    103.94 o 
   7   9  10       84.71        8.78     73.33 o 
  -4  10  10     1435.46     1489.38     86.60 o 
  -3  10  10       12.97       -0.12     58.66 o 
  -2  10  10      171.39      322.54     56.68 o 
  -1  10  10      520.56      603.12     58.74 o 
   0  10  10      142.78      133.81     48.95 o 
   1  10  10      218.12      175.15     46.91 o 
   2  10  10      503.47      551.28     53.51 o 
   3  10  10       46.19        9.03     48.97 o 
   4  10  10      693.90      805.17     60.99 o 
   5  10  10      584.35      512.31     78.88 o 
   6  10  10       36.17       99.09     73.68 o 
   7  10  10      254.46      318.05     90.66 o 
  -3  11  10      733.44      984.65     79.24 o 
  -2  11  10      328.77      256.99     62.02 o 
  -1  11  10        5.37       -7.69     55.31 o 
   0  11  10      514.58      546.45     61.04 o 
   1  11  10       79.02      131.81     52.31 o 
   2  11  10        9.43       47.34     50.75 o 
   3  11  10      408.48      492.86     68.37 o 
   4  11  10      504.33      526.41     61.07 o 
   5  11  10       14.71       99.44     73.57 o 
   6  11  10      311.10      284.79     86.85 o 
  -2  12  10        3.54       92.40     66.70 o 
  -1  12  10     1308.57     1321.84    100.71 o 
   0  12  10      367.69      426.58     64.61 o 
   1  12  10       14.27      -56.22     56.22 o 
   2  12  10      629.35      673.12     67.01 o 
   3  12  10        0.91       35.51     58.51 o 
   4  12  10        3.58      -25.42     58.75 o 
   5  12  10      567.20      533.44     95.28 o 
   0  13  10      239.33      299.84     70.84 o 
   1  13  10      657.94      685.70     75.50 o 
   2  13  10      122.81       73.16     66.30 o 
  -2  -8  11        9.09       19.85     73.76 o 
  -1  -8  11      589.48      602.76     76.38 o 
   0  -8  11      298.77      333.01     69.58 o 
   1  -8  11      260.57      275.66     66.09 o 
   2  -8  11      404.21      598.37    150.71 o 
   3  -8  11      114.85      574.67    115.14 o 
  -4  -7  11      172.18      158.85    117.68 o 
  -3  -7  11      356.55      444.52     75.00 o 
  -2  -7  11      351.46      494.75     70.39 o 
  -1  -7  11      227.31      242.74     63.13 o 
   0  -7  11      465.31      531.42     64.30 o 
   1  -7  11      899.14      896.50     80.44 o 
   2  -7  11        0.22      -56.16     56.16 o 
   3  -7  11      752.05      685.88     97.13 o 
   4  -7  11      123.98      103.59     91.81 o 
   5  -7  11        8.82       63.63    102.90 o 
  -4  -6  11      394.66      434.41     92.74 o 
  -3  -6  11      788.48      727.33     71.41 o 
  -2  -6  11        0.05       90.59     67.85 o 
  -1  -6  11      411.63      567.57    107.69 o 
   0  -6  11      688.71      789.13     62.96 o 
   1  -6  11      148.46      166.41     51.10 o 
   2  -6  11      153.22      244.67     53.45 o 
   3  -6  11      849.90      834.40     94.82 o 
   4  -6  11       24.12       64.33     72.64 o 
   5  -6  11      309.36      321.63     90.08 o 
   6  -6  11      224.47      262.85     97.24 o 
  -5  -5  11      202.92      228.17     66.96 o 
  -4  -5  11       36.71        8.89     70.04 o 
  -3  -5  11     1042.82     1161.11     74.06 o 
  -2  -5  11     2450.78     2436.09     85.24 o 
  -1  -5  11      118.46      145.72     48.52 o 
   0  -5  11      606.96      659.77     55.88 o 
   1  -5  11      373.27      369.89     49.24 o 
   2  -5  11      846.61      849.55     82.29 o 
   3  -5  11      106.71      143.44     65.83 o 
   4  -5  11      938.16      948.85     95.05 o 
   5  -5  11      715.25      814.65     98.28 o 
   6  -5  11      160.92       88.58     83.96 o 
  -6  -4  11      488.69      489.94     90.60 o 
  -5  -4  11      159.23      211.17     60.26 o 
  -4  -4  11     1179.34     1245.16    104.11 o 
  -3  -4  11     2684.39     2648.79     86.03 o 
  -2  -4  11      430.31      419.75     53.32 o 
  -1  -4  11       29.73      103.42     43.52 o 
   0  -4  11     1126.33     1036.70     66.87 o 
   1  -4  11       56.92       74.17     39.27 o 
   2  -4  11      140.33      115.60     39.13 o 
   3  -4  11       23.81        0.58     55.55 o 
   4  -4  11        0.41       30.26     62.02 o 
   5  -4  11      101.11      115.72     72.41 o 
   6  -4  11      914.25      882.06     69.33 o 
   7  -4  11       16.18       42.71     60.80 o 
  -6  -3  11        0.36       -0.03     61.67 o 
  -5  -3  11       76.05      104.89     56.01 o 
  -4  -3  11      850.83      848.17     66.35 o 
  -3  -3  11      127.40      105.49     45.21 o 
  -2  -3  11     2009.31     2042.86     71.86 o 
  -1  -3  11     5600.65     5321.01    183.97 o 
   0  -3  11      823.50      751.84     50.16 o 
   1  -3  11     1903.39     1760.59     63.52 o 
   2  -3  11     2510.31     2360.51     70.97 o 
   3  -3  11       11.18        3.49     35.77 o 
   4  -3  11      241.96      311.82     62.59 o 
   5  -3  11      553.01      777.35     85.92 o 
   6  -3  11        0.47       28.33     48.08 o 
   7  -3  11      391.66      323.16     58.83 o 
  -6  -2  11     1165.51     1127.76     74.12 o 
  -5  -2  11      938.86      996.71     64.41 o 
  -4  -2  11       17.66      102.74     88.41 o 
  -3  -2  11     1169.00     1120.70     70.79 o 
  -2  -2  11     3620.21     3538.73     88.51 o 
  -1  -2  11     1530.79     1440.75     58.95 o 
   0  -2  11      141.41      103.25     33.35 o 
   1  -2  11      663.10      700.31     44.46 o 
   2  -2  11       72.18       73.19     31.88 o 
   3  -2  11     2635.77     2421.65     67.71 o 
   4  -2  11      663.08      693.80     48.41 o 
   5  -2  11     1545.05     1114.60    114.45 o 
   6  -2  11     1418.17     1381.90     66.76 o 
   7  -2  11      106.77       93.57     77.49 o 
   8  -2  11       24.55       11.90     58.83 o 
  -7  -1  11      386.05      415.87     93.31 o 
  -6  -1  11       59.18       -6.55     57.80 o 
  -5  -1  11      322.68      322.48     52.68 o 
  -4  -1  11     1243.95     1178.35     62.40 o 
  -3  -1  11        1.44       22.84     36.65 o 
  -2  -1  11       93.86      119.42     34.83 o 
  -1  -1  11     3427.69     3310.87     82.50 o 
   0  -1  11     3082.20     2896.31     74.88 o 
   1  -1  11      838.50      742.90     86.33 o 
   2  -1  11        5.02      -16.38     27.88 o 
   3  -1  11     1235.23     1146.43     48.89 o 
   4  -1  11      387.05      349.27     86.50 o 
   5  -1  11     1618.76     1576.41     63.87 o 
   6  -1  11       11.78       -3.94     41.37 o 
   7  -1  11      143.07      186.92     51.00 o 
   8  -1  11      757.75      829.68     70.98 o 
  -7   0  11      156.22      188.94     84.77 o 
  -6   0  11     1349.88     1209.92     77.09 o 
  -5   0  11      627.91      749.40     60.23 o 
  -4   0  11     1087.45     1060.45     59.08 o 
  -3   0  11        3.36       11.95     35.18 o 
  -2   0  11     1268.32     1204.08     97.88 o 
  -1   0  11      276.57      266.36     36.17 o 
   0   0  11       25.50       21.19     28.56 o 
   1   0  11        3.51        9.69     27.72 o 
   2   0  11       95.45       81.01     42.04 o 
   3   0  11      664.67      554.14     32.42 o 
   4   0  11     1003.41      894.54     47.89 o 
   5   0  11      736.83      743.91     89.45 o 
   6   0  11      150.88      176.03     43.81 o 
   7   0  11     3350.54     3223.93    182.70 o 
   8   0  11      169.78      203.79     56.83 o 
  -7   1  11       29.56      166.07     86.39 o 
  -6   1  11      414.90      364.83     85.11 o 
  -5   1  11       67.02       58.83     46.46 o 
  -4   1  11     1105.46     1164.06     64.15 o 
  -3   1  11     2147.37     2005.43     68.00 o 
  -2   1  11      136.81      120.41     34.54 o 
  -1   1  11     2384.66     2452.74     97.01 o 
   0   1  11     1055.04     1023.92     48.18 o 
   1   1  11        1.58        2.87     27.31 o 
   2   1  11      489.97      456.48     28.80 o 
   3   1  11       16.28      -11.39     27.23 o 
   5   1  11      641.81      673.87     48.48 o 
   6   1  11     2035.94     2040.59     71.89 o 
   7   1  11        9.11       44.66     43.65 o 
   8   1  11      883.56      844.02     65.94 o 
   9   1  11      388.06      444.76     70.15 o 
  -7   2  11       63.00      113.18     86.96 o 
  -6   2  11        0.04      -23.45     50.73 o 
  -5   2  11      875.66      868.21     60.12 o 
  -4   2  11     2632.99     2621.05     78.28 o 
  -3   2  11      661.45      688.80     48.76 o 
  -2   2  11     1053.13     1121.17     51.61 o 
  -1   2  11      806.29      714.37     44.62 o 
   0   2  11       94.60      134.51     29.64 o 
   1   2  11     1275.33     1186.93     49.08 o 
   2   2  11      708.73      682.32     32.47 o 
   3   2  11     1513.64     1465.17     42.56 o 
   4   2  11     1181.00     1171.38     51.64 o 
   5   2  11      173.53      228.74     38.00 o 
   6   2  11      173.87      133.55     42.79 o 
   7   2  11      347.37      348.78     65.37 o 
   8   2  11      204.41      190.38     57.96 o 
   9   2  11       84.20      123.39     63.45 o 
  -7   3  11      243.70      340.00     93.43 o 
  -6   3  11       49.38      -47.32     52.43 o 
  -5   3  11       76.31       80.56     47.86 o 
  -4   3  11      150.05      132.06     40.58 o 
  -3   3  11      953.73      971.44     59.71 o 
  -2   3  11      204.10      220.73     34.09 o 
  -1   3  11      617.25      696.61     51.62 o 
   0   3  11      812.91      775.97     43.93 o 
   1   3  11     1829.11     1761.73     43.21 o 
   2   3  11     1431.64     1352.46     39.41 o 
   3   3  11     2600.84     2548.59     65.18 o 
   4   3  11      100.83       85.80     33.19 o 
   5   3  11     1717.39     1778.75     64.30 o 
   6   3  11     3724.98     3955.13     99.22 o 
   7   3  11        8.55      -35.26     45.28 o 
   8   3  11       25.71       33.43     52.86 o 
   9   3  11      454.93      388.12     66.02 o 
  -7   4  11      404.13      417.37    101.63 o 
  -6   4  11        2.02       18.82     56.19 o 
  -5   4  11     1419.23     1376.02     68.94 o 
  -4   4  11     1835.03     1741.42     66.28 o 
  -3   4  11      506.73      520.30     44.24 o 
  -2   4  11        8.45       43.81     31.94 o 
  -1   4  11     5783.93     6042.09    159.95 o 
   0   4  11      444.80      439.39     38.06 o 
   1   4  11     1016.55      999.17     35.94 o 
   2   4  11     1255.22     1098.85     37.03 o 
   3   4  11      234.27      212.73     26.30 o 
   4   4  11     1246.53     1131.57     53.69 o 
   5   4  11     3919.06     4156.30    103.19 o 
   6   4  11       33.25       15.00     50.01 o 
   7   4  11      922.02      976.39     79.11 o 
   8   4  11      905.99      971.01     72.68 o 
   9   4  11        1.46        4.74     85.40 o 
  -6   5  11      323.00      206.49     94.82 o 
  -5   5  11      943.26      901.73     95.39 o 
  -4   5  11      414.06      449.94     72.64 o 
  -3   5  11     1111.44     1166.13     56.15 o 
  -2   5  11     1359.57     1307.70     53.95 o 
  -1   5  11       29.88       31.10     24.45 o 
   0   5  11     2199.50     2170.69     49.86 o 
   1   5  11     3460.17     3407.43     95.34 o 
   2   5  11      132.24      153.52     30.60 o 
   3   5  11      589.82      654.06     43.67 o 
   4   5  11     1401.08     1441.13     49.83 o 
   5   5  11       45.99       57.98     37.43 o 
   6   5  11     1924.99     1899.96     70.88 o 
   7   5  11     2416.24     2757.64     91.12 o 
   8   5  11       98.46       35.99     54.16 o 
  -6   6  11      411.11      569.47    100.71 o 
  -5   6  11       29.02      -44.69     76.45 o 
  -4   6  11     1307.88     1163.43     91.35 o 
  -3   6  11     1738.92     1631.50     92.51 o 
  -2   6  11        8.59      -49.43     49.43 o 
  -1   6  11      267.57      316.06     37.15 o 
   0   6  11      234.14      201.79     33.56 o 
   1   6  11       97.45       50.01     48.04 o 
   2   6  11     1988.05     1992.56     62.33 o 
   3   6  11     1246.97     1208.20     53.08 o 
   4   6  11       26.75       59.70     54.34 o 
   5   6  11      503.30      580.95     48.51 o 
   6   6  11      746.26      785.10     78.36 o 
   7   6  11       39.47       17.58     67.62 o 
   8   6  11     1363.17     1264.33     76.10 o 
  -6   7  11        4.88     -120.57    146.55 o 
  -5   7  11      623.79      902.31    128.42 o 
  -2   7  11     3530.97     2602.64    103.94 o 
  -1   7  11      704.62      547.61    232.65 o 
   0   7  11      315.67      311.98     41.58 o 
   1   7  11      715.75      692.26     47.72 o 
   2   7  11      289.82      319.43     42.75 o 
   3   7  11        3.30       10.60     36.98 o 
   4   7  11     2629.20     2549.45     72.99 o 
   5   7  11       10.48       -4.27     57.05 o 
   6   7  11       40.09       70.33     63.75 o 
   7   7  11     1479.74     1335.51    102.78 o 
   8   7  11      890.33      964.10    105.79 o 
  -5   8  11        0.72      -10.97    118.95 o 
  -4   8  11      164.39      286.64     96.20 o 
  -3   8  11     1151.61      982.64    102.32 o 
  -2   8  11        0.84       21.21     45.97 o 
  -1   8  11     1008.72     1018.44     58.46 o 
   0   8  11     2644.66     2498.05     74.84 o 
   1   8  11        6.27       -7.89     39.14 o 
   2   8  11      810.62      706.70     52.16 o 
   3   8  11      470.86      502.68     47.68 o 
   4   8  11      278.50      240.80     52.60 o 
   5   8  11       62.41       73.57     60.28 o 
   6   8  11      792.16      800.91     89.04 o 
   7   8  11      151.00      160.88     75.88 o 
   8   8  11       67.22       34.76     85.11 o 
  -5   9  11      932.71     1227.06    136.97 o 
  -4   9  11      486.06      613.94    110.18 o 
  -3   9  11        3.57       18.62     58.90 o 
  -2   9  11      637.01      669.60     86.96 o 
  -1   9  11     1056.53     1133.73     63.56 o 
   0   9  11      253.17      213.84     47.32 o 
   1   9  11      663.52      719.93     54.47 o 
   2   9  11      700.51      761.39    110.46 o 
   3   9  11      157.76      141.63     47.93 o 
   4   9  11     1339.12     1235.36    133.16 o 
   5   9  11      149.10      121.96     69.64 o 
   6   9  11       12.80      -44.58     71.03 o 
   7   9  11      677.56      825.05     97.59 o 
  -4  10  11      475.60      575.15     81.67 o 
  -3  10  11     1558.02     1674.72     84.46 o 
  -2  10  11      378.60      384.90     65.48 o 
  -1  10  11        4.83       49.97     53.03 o 
   0  10  11     1692.49     1789.46     81.36 o 
   1  10  11     1684.38     1778.13     72.92 o 
   2  10  11      376.15      375.15     53.65 o 
   3  10  11     1711.64     1733.19     75.22 o 
   4  10  11      160.24      158.66     53.65 o 
   5  10  11      207.41      113.29     73.68 o 
   6  10  11      265.82      373.95     85.92 o 
  -3  11  11      499.55      670.98     80.61 o 
  -2  11  11      129.38      186.22     63.13 o 
  -1  11  11      749.77      755.80     68.31 o 
   0  11  11      202.20      246.30     58.62 o 
   1  11  11       10.25      -39.30     70.27 o 
   2  11  11      217.40      306.89     67.45 o 
   3  11  11       51.39       30.57     97.76 o 
   4  11  11       91.43       95.12     55.95 o 
   5  11  11     1054.87      982.46     98.16 o 
  -1  12  11      402.43      390.20     70.75 o 
   0  12  11      420.82      461.67     67.68 o 
   1  12  11      335.45      370.24     64.59 o 
   2  12  11      233.85      292.25     64.24 o 
   3  12  11       19.52       36.11     86.10 o 
   4  12  11       14.48       28.11     64.43 o 
   0  -8  12      265.60      315.39     78.23 o 
   1  -8  12      472.57      784.40    115.37 o 
  -2  -7  12      100.85       57.39    111.16 o 
  -1  -7  12      286.35      240.77     69.49 o 
   0  -7  12      107.86      121.81     85.87 o 
   1  -7  12      386.72      383.63     64.95 o 
   2  -7  12      322.87      412.10     66.85 o 
   3  -7  12      481.41      424.42     97.24 o 
   4  -7  12       83.48       53.01     96.32 o 
  -4  -6  12      562.21      634.47     83.57 o 
  -3  -6  12      281.00      228.35     73.41 o 
  -2  -6  12      886.12      974.74     79.28 o 
  -1  -6  12        0.57      -51.14     61.56 o 
   0  -6  12       90.80       95.76     55.32 o 
   1  -6  12       36.48       32.46     54.61 o 
   2  -6  12       41.42       46.97     53.93 o 
   3  -6  12      282.15      259.27     88.81 o 
   4  -6  12      579.35      571.20     95.16 o 
   5  -6  12       10.99      121.84     99.55 o 
  -4  -5  12     1085.36     1114.78     83.44 o 
  -3  -5  12     1226.91     1095.40     78.03 o 
  -2  -5  12      240.77      288.85     59.59 o 
  -1  -5  12      799.34      937.56     67.42 o 
   0  -5  12      970.01     1004.03     76.45 o 
   1  -5  12        1.32       13.56     48.60 o 
   2  -5  12      429.02      348.99     51.85 o 
   3  -5  12     1048.74     1039.51     91.47 o 
   4  -5  12       45.88       63.52     76.80 o 
   5  -5  12      427.39      578.48     98.05 o 
   6  -5  12      400.62      484.93     96.55 o 
  -5  -4  12      352.38      461.18    159.08 o 
  -4  -4  12      478.24      518.28     67.07 o 
  -3  -4  12      129.94      178.51     57.03 o 
  -2  -4  12       99.51      110.50     53.25 o 
  -1  -4  12     1053.11      915.81     62.69 o 
   0  -4  12        0.06       57.12     46.22 o 
   1  -4  12     1685.61     1502.84     66.30 o 
   2  -4  12     1032.00      956.18     74.84 o 
   3  -4  12      116.15      114.45     64.67 o 
   4  -4  12      773.29      867.78     91.47 o 
   5  -4  12      490.68      627.33     95.16 o 
   6  -4  12       36.70      -77.26     77.26 o 
  -5  -3  12      156.30       74.98     62.81 o 
  -4  -3  12       42.69      105.49     64.85 o 
  -3  -3  12      768.49      777.68    117.91 o 
  -2  -3  12      979.25      919.28     61.75 o 
  -1  -3  12       16.45        8.59     40.30 o 
   0  -3  12      274.68      317.01     45.53 o 
   1  -3  12      485.35      512.70     48.85 o 
   2  -3  12      616.15      545.16     72.53 o 
   3  -3  12     1559.03     1383.09     91.00 o 
   4  -3  12      301.39      280.52     67.91 o 
   5  -3  12       45.09       -0.58     71.49 o 
   6  -3  12     1270.21     1133.86    100.82 o 
   7  -3  12      178.03       66.38     61.54 o 
  -6  -2  12      255.54      282.40     69.14 o 
  -5  -2  12      671.01      665.41     67.73 o 
  -4  -2  12      501.53      599.49     61.07 o 
  -3  -2  12        1.72       33.62     45.88 o 
  -2  -2  12      890.80      925.41     58.45 o 
  -1  -2  12     1657.63     1510.35     63.03 o 
   0  -2  12      218.85      194.37     39.35 o 
   1  -2  12      107.25       67.52     35.21 o 
   2  -2  12      548.04      682.75     47.59 o 
   3  -2  12      747.49      679.10     47.61 o 
   4  -2  12      206.53      240.68     60.98 o 
   5  -2  12      319.65      307.78     74.26 o 
   6  -2  12       31.99       70.68     50.79 o 
   7  -2  12       72.44      156.49     61.61 o 
  -6  -1  12      274.35      284.43     65.92 o 
  -5  -1  12       87.61       32.22     56.94 o 
  -4  -1  12      204.04      191.36     51.70 o 
  -3  -1  12      395.92      478.47     67.27 o 
  -2  -1  12      464.10      469.61     46.78 o 
  -1  -1  12      113.50      102.36     55.03 o 
   0  -1  12      417.18      428.65     42.48 o 
   1  -1  12      324.43      319.61     38.23 o 
   2  -1  12       90.26       93.45     33.10 o 
   3  -1  12     1115.18     1000.79     51.60 o 
   4  -1  12     1372.25     1294.85     85.11 o 
   5  -1  12      129.09        1.99     69.35 o 
   6  -1  12      347.93      343.02     82.29 o 
   7  -1  12      363.67      357.16    101.23 o 
   8  -1  12        3.53       45.11     61.39 o 
  -6   0  12      333.42      336.11     64.03 o 
  -5   0  12      951.73      852.03     83.79 o 
  -4   0  12     1169.72     1113.01     67.73 o 
  -3   0  12     3066.16     3124.49    250.78 o 
  -2   0  12      146.80      167.11     40.01 o 
  -1   0  12     2366.75     2338.83    132.18 o 
   0   0  12     2729.47     2544.60     72.95 o 
   1   0  12       10.90      -20.39     30.39 o 
   2   0  12      194.23      221.32     35.37 o 
   3   0  12      256.87      218.34     35.44 o 
   4   0  12      351.48      308.40     40.63 o 
   5   0  12      675.62      697.66     64.85 o 
   6   0  12      499.57      451.21     75.30 o 
   7   0  12      494.24      580.39     82.86 o 
   8   0  12      475.67      487.97     92.97 o 
  -6   1  12       44.20      -26.30     95.16 o 
  -5   1  12      990.25      931.57     65.46 o 
  -4   1  12      240.23      275.29     50.31 o 
  -3   1  12     1794.22     1657.89     66.58 o 
  -2   1  12      471.66      427.85     44.75 o 
  -1   1  12      186.61      182.48     38.05 o 
   0   1  12     1545.69     1504.35     85.75 o 
   1   1  12     1959.18     1736.69     73.91 o 
   2   1  12      146.50      190.90     34.12 o 
   3   1  12     1647.27     1501.24     57.13 o 
   4   1  12     1403.19     1372.26     57.37 o 
   5   1  12       43.25       18.09     39.17 o 
   6   1  12      394.57      360.25     50.70 o 
   7   1  12      841.99      849.19     64.96 o 
   8   1  12        7.78        6.61     55.99 o 
  -6   2  12      508.35      510.51     66.17 o 
  -5   2  12      409.16      461.35     57.56 o 
  -4   2  12      776.89      781.86     63.06 o 
  -3   2  12     4564.55     4433.89    113.52 o 
  -2   2  12      172.62      116.54     38.26 o 
  -1   2  12      255.44      255.53     38.05 o 
   0   2  12     2434.07     2438.84     69.29 o 
   1   2  12      824.26      817.65     46.99 o 
   2   2  12      707.91      661.09     44.75 o 
   3   2  12     1156.59     1055.99     49.52 o 
   4   2  12       81.92       50.27     35.80 o 
   5   2  12      590.31      620.96     56.53 o 
   6   2  12     1598.00     1685.26     70.52 o 
   7   2  12       20.49       45.35     49.39 o 
   8   2  12       92.43      110.40     59.24 o 
  -6   3  12        0.02       40.38    131.77 o 
  -5   3  12      136.82       72.72     51.43 o 
  -4   3  12      626.45      744.26     57.57 o 
  -3   3  12       45.80       40.12     76.28 o 
  -2   3  12      370.53      421.82     43.58 o 
  -1   3  12     5594.25     5651.86    112.41 o 
   0   3  12      238.43      213.73     35.63 o 
   1   3  12     1078.83     1047.69     48.98 o 
   2   3  12     2299.83     2297.46     51.97 o 
   3   3  12      131.54      206.43     43.54 o 
   4   3  12     3972.10     3990.72     92.10 o 
   5   3  12     3111.84     3239.58     86.77 o 
   6   3  12       32.56       30.96     46.47 o 
   7   3  12      897.21      924.43     65.44 o 
   8   3  12     1114.21     1175.38     76.07 o 
  -6   4  12      573.28      559.54     99.72 o 
  -5   4  12      511.35      448.37     79.51 o 
  -4   4  12      139.48       87.92     46.79 o 
  -3   4  12      409.09      460.05     47.80 o 
  -2   4  12     1557.21     1419.18     59.87 o 
  -1   4  12       30.58       25.26     32.02 o 
   0   4  12     2791.00     2819.27     73.36 o 
   1   4  12       38.63       58.73     25.22 o 
   2   4  12       17.28       39.09     35.59 o 
   3   4  12      529.06      592.19     44.50 o 
   4   4  12      820.91      890.68     52.30 o 
   5   4  12       47.36       99.87     41.58 o 
   6   4  12     1954.89     2034.15     90.72 o 
   7   4  12      223.07      251.29     83.96 o 
   8   4  12       19.05       68.27     60.50 o 
  -6   5  12       18.85       62.02     99.32 o 
  -5   5  12      160.10       80.96     80.03 o 
  -4   5  12     1207.70     1376.62     98.05 o 
  -3   5  12       11.94      -16.98     60.28 o 
  -2   5  12      192.46      222.41     39.21 o 
  -1   5  12      565.36      666.21     47.77 o 
   0   5  12       28.38       11.83     32.23 o 
   1   5  12       17.50       12.44     26.24 o 
   2   5  12     2504.32     2503.72     67.68 o 
   3   5  12       58.41       55.22     34.74 o 
   4   5  12       16.02       39.69     37.12 o 
   5   5  12     2459.25     2664.81    109.31 o 
   6   5  12     1466.80     1537.88     69.90 o 
   7   5  12      143.15      104.70     53.88 o 
   8   5  12      563.71      654.27     70.19 o 
  -5   6  12      446.68      407.10     87.66 o 
  -4   6  12        1.11       22.64     70.10 o 
  -3   6  12      916.23      933.84     84.88 o 
  -2   6  12     3114.84     3013.90    118.49 o 
  -1   6  12        0.97      -45.73     46.77 o 
   0   6  12      278.02      358.13     40.41 o 
   1   6  12      711.45      542.18    221.97 o 
   2   6  12      680.23      800.72     65.94 o 
   3   6  12     2045.07     1968.00     65.57 o 
   4   6  12      546.28      646.50     70.33 o 
   5   6  12      106.58       55.43     59.01 o 
   6   6  12      113.04      172.77     71.03 o 
   7   6  12      906.15      848.95     96.66 o 
   8   6  12      102.46      127.27     88.93 o 
  -1   7  12     1810.62     1571.10     87.66 o 
   1   7  12      162.79      132.83     41.13 o 
   2   7  12     3246.33     3147.56    139.39 o 
   3   7  12      538.77      511.27     48.70 o 
   4   7  12       35.23        6.92     61.04 o 
   5   7  12     1498.05     1417.04     94.35 o 
   6   7  12       63.70       50.47     70.79 o 
   7   7  12        6.13      127.50     81.42 o 
   8   7  12        9.90       89.27     93.08 o 
  -5   8  12     1104.35     1672.85    160.99 o 
  -4   8  12      381.88      637.49    116.53 o 
  -3   8  12      156.23      237.10     91.12 o 
  -1   8  12      878.20      923.54     59.28 o 
   0   8  12       10.34      -22.06     43.41 o 
   1   8  12     1652.58     1586.78     65.59 o 
   2   8  12      235.62      269.37     48.33 o 
   3   8  12      355.49      409.74     49.85 o 
   4   8  12     1241.96     1012.97    134.31 o 
   5   8  12     1263.29     1119.66     91.00 o 
   6   8  12       95.22       86.96     73.57 o 
   7   8  12      968.34      893.07     93.55 o 
  -4   9  12      134.89      111.91    117.11 o 
  -3   9  12      624.02      822.04    109.48 o 
  -2   9  12      154.62      172.52     57.85 o 
  -1   9  12      234.14      244.40     53.85 o 
   0   9  12     1616.44     1656.12     71.15 o 
   1   9  12      779.92      794.41     85.58 o 
   2   9  12      194.18      217.43     49.16 o 
   3   9  12     1158.56     1215.27     65.80 o 
   4   9  12      272.10      275.28     55.35 o 
   5   9  12      217.19      326.02     80.03 o 
   6   9  12      504.31      459.76     88.69 o 
   7   9  12      425.74      361.94     93.66 o 
  -3  10  12      163.20      263.66    107.87 o 
  -2  10  12      277.00      303.10    108.04 o 
  -1  10  12     1012.96      987.11     68.06 o 
   0  10  12       21.76       67.79     53.64 o 
   1  10  12     1180.99     1129.17     68.42 o 
   2  10  12     1000.93      913.19     64.57 o 
   3  10  12      265.05      310.96     56.74 o 
   4  10  12      340.50      451.43     62.52 o 
   5  10  12     1007.49      885.10     95.16 o 
   6  10  12      189.09       58.32     83.15 o 
  -2  11  12      708.61      890.74     78.05 o 
  -1  11  12        7.63      -21.46     74.14 o 
   0  11  12      557.05      717.51     68.22 o 
   1  11  12      409.66      421.14     75.53 o 
   2  11  12       80.60      118.40     75.36 o 
   3  11  12      228.74      286.50     59.98 o 
   4  11  12      234.24      357.56     65.00 o 
   5  11  12        0.20       66.17     87.66 o 
   0  12  12      273.35      291.78    169.31 o 
   1  12  12        1.40      -40.61     63.78 o 
   2  12  12      683.92      754.64     75.01 o 
   3  12  12      839.90     1000.14    100.65 o 
  -1  -7  13       78.36       25.52    102.21 o 
   0  -7  13      196.46       55.80     71.37 o 
   1  -7  13      416.79      433.00    138.93 o 
   2  -7  13       14.25       53.12     95.97 o 
  -2  -6  13       12.79       61.45     69.94 o 
  -1  -6  13      651.29      682.34    129.29 o 
   0  -6  13      391.43      446.45    109.54 o 
   1  -6  13        6.21      -12.37     67.39 o 
   2  -6  13      750.60      866.70    128.65 o 
   3  -6  13      495.79      505.61     97.70 o 
   4  -6  13      170.33      262.27    104.98 o 
  -3  -5  13       42.35       50.60     82.40 o 
  -2  -5  13      125.18      166.92     65.33 o 
  -1  -5  13      486.55      542.99     66.14 o 
   0  -5  13      362.58      438.36     60.73 o 
   1  -5  13      366.34      451.43     60.34 o 
   2  -5  13      281.61      243.48     57.11 o 
   3  -5  13      203.39       98.28     77.38 o 
   4  -5  13      875.88      886.83    106.13 o 
   5  -5  13      168.29      371.41    101.86 o 
  -4  -4  13       42.12       11.91     67.88 o 
  -3  -4  13      237.13      242.77     63.78 o 
  -2  -4  13      181.96       74.50     57.21 o 
  -1  -4  13      333.19      407.39    157.93 o 
   0  -4  13     1021.10      955.97     65.61 o 
   1  -4  13      213.46      316.98     76.92 o 
   2  -4  13      447.31      392.71     53.40 o 
   3  -4  13      253.23      200.49     73.80 o 
   4  -4  13      135.33      157.41     79.69 o 
   5  -4  13      222.08      283.64     91.35 o 
   6  -4  13      937.29     1036.51    112.83 o 
  -5  -3  13      466.54      398.26     74.14 o 
  -4  -3  13      238.11      248.57     64.72 o 
  -3  -3  13       73.90       63.91     57.45 o 
  -2  -3  13        1.37       24.72     51.12 o 
  -1  -3  13       18.65       21.07     45.39 o 
   0  -3  13      248.37      190.84     53.30 o 
   1  -3  13      214.35      240.06     47.11 o 
   2  -3  13     1001.07      938.03     76.28 o 
   3  -3  13       30.39      -14.55     66.52 o 
   4  -3  13      398.09      403.17     80.84 o 
   5  -3  13      287.07      264.24     82.11 o 
   6  -3  13        4.78       80.15     80.38 o 
  -5  -2  13     1437.27     1421.97     83.94 o 
  -4  -2  13      308.71      404.96     82.11 o 
  -3  -2  13     1165.59     1154.71     81.30 o 
  -2  -2  13       20.01      -46.78     46.78 o 
  -1  -2  13      567.95      657.90     62.59 o 
   0  -2  13      333.68      379.28     47.88 o 
   1  -2  13      940.45      872.22     55.40 o 
   2  -2  13       51.48       26.78     42.79 o 
   3  -2  13      779.68      842.72     84.31 o 
   4  -2  13     1039.25      956.94     86.50 o 
   5  -2  13        6.63      -69.99     69.99 o 
   6  -2  13      359.52      285.83     82.57 o 
   7  -2  13      262.44      317.82     89.27 o 
  -5  -1  13        8.47        9.30     61.79 o 
  -4  -1  13      459.13      487.88     67.91 o 
  -3  -1  13      618.82      728.23    121.90 o 
  -2  -1  13      527.62      598.11     57.34 o 
  -1  -1  13     1373.39     1290.29     63.49 o 
   0  -1  13      195.55      227.35     41.55 o 
   1  -1  13     2458.86     2310.73     72.81 o 
   2  -1  13     1626.64     1425.45     60.36 o 
   3  -1  13        5.11       -7.97     53.70 o 
   4  -1  13      700.45      701.13     78.99 o 
   5  -1  13     1953.45     1903.36    113.29 o 
   6  -1  13       79.44      108.10     73.68 o 
   7  -1  13      392.85      414.72     82.86 o 
  -6   0  13      239.32      196.40     69.38 o 
  -5   0  13     1005.69     1153.53    132.06 o 
  -4   0  13        8.51      103.41     53.65 o 
  -3   0  13        2.52       -4.05     47.17 o 
  -2   0  13     2430.15     2443.50     80.35 o 
  -1   0  13       73.18       50.53     39.64 o 
   0   0  13     4201.00     4205.23     97.74 o 
   1   0  13     5157.28     4808.13    103.74 o 
   2   0  13      178.78      212.84     38.82 o 
   3   0  13      314.13      249.63     39.76 o 
   4   0  13      816.17      719.15     78.53 o 
   5   0  13        0.52      -16.17     62.48 o 
   6   0  13       77.21      101.43     50.59 o 
   7   0  13      189.79      183.17     57.67 o 
   8   0  13       55.39       80.26     63.38 o 
  -6   1  13      209.80      138.75     69.74 o 
  -5   1  13       89.90       42.98     59.73 o 
  -4   1  13      277.84      372.36     57.58 o 
  -3   1  13      198.18      235.42     50.69 o 
  -2   1  13        0.66        8.71     65.60 o 
  -1   1  13        3.10       -0.55     37.36 o 
   0   1  13     1971.71     1972.51     67.13 o 
   1   1  13      124.71       98.69     36.98 o 
   2   1  13     5810.25     5552.42    111.36 o 
   3   1  13     4071.72     4040.08    124.84 o 
   4   1  13       47.13       -9.12     53.12 o 
   6   1  13     1228.75     1191.14     66.47 o 
   7   1  13       42.10        2.21     53.40 o 
   8   1  13      240.26      239.46     65.95 o 
  -6   2  13       24.25      -53.96     66.76 o 
  -5   2  13      354.61      379.99     84.94 o 
  -4   2  13      180.81      175.05     53.55 o 
  -3   2  13      119.30      114.10     49.72 o 
  -2   2  13     2272.43     2313.23     76.09 o 
  -1   2  13      681.78      673.26     51.53 o 
   0   2  13       39.35       58.15     42.33 o 
   1   2  13     1358.24     1250.44     89.91 o 
   2   2  13     5062.11     4991.74    103.88 o 
   3   2  13      702.52      746.49     50.75 o 
   4   2  13      847.27      892.75     55.04 o 
   5   2  13      111.60      176.89     47.52 o 
   6   2  13       90.65      108.03     50.79 o 
   7   2  13     1384.18     1309.84     74.69 o 
   8   2  13      198.56      173.66     66.35 o 
  -6   3  13      703.02      868.27    136.28 o 
  -5   3  13       12.49       53.03     59.03 o 
  -4   3  13      176.40      230.21     53.38 o 
  -3   3  13      712.28      812.62     57.64 o 
  -2   3  13       19.45       14.32     40.86 o 
  -1   3  13     1979.10     2015.62     69.73 o 
   0   3  13     1360.00     1266.63     56.82 o 
   1   3  13      369.22      433.04     41.32 o 
   2   3  13       64.93       47.29     35.43 o 
   3   3  13     1908.52     1831.05     52.45 o 
   5   3  13      132.12      167.56     46.34 o 
   6   3  13      427.90      552.14     57.88 o 
   7   3  13       32.66       26.64     54.83 o 
   8   3  13      171.60      262.33    138.12 o 
  -5   4  13      855.28      934.02     72.77 o 
  -4   4  13     1203.96     1196.24     69.25 o 
  -3   4  13        7.26      -43.01     43.01 o 
  -2   4  13     1167.27     1218.10     62.74 o 
  -1   4  13     1759.91     1692.07     94.82 o 
   0   4  13      126.01      179.12     38.39 o 
   1   4  13     1045.27      944.60     72.24 o 
   2   4  13      283.57      316.23     38.52 o 
   3   4  13       63.80       33.73     29.42 o 
   4   4  13        1.77      -30.67     39.68 o 
   5   4  13      188.83      234.32     48.27 o 
   6   4  13        3.29        0.13     92.33 o 
   7   4  13      449.60      502.81     88.98 o 
   8   4  13      398.34      396.24     72.18 o 
  -5   5  13      485.59      446.13     97.70 o 
  -4   5  13        0.07      103.94     73.91 o 
  -3   5  13     1115.57     1126.59     95.28 o 
  -2   5  13      976.23      984.31     82.11 o 
  -1   5  13       29.87        2.31     50.47 o 
   0   5  13     1360.86     1301.89     56.18 o 
   1   5  13     2844.16     2751.23     74.80 o 
   2   5  13        6.71       34.72     85.76 o 
   3   5  13     4463.15     4619.85     99.89 o 
   4   5  13       33.67       23.89     65.31 o 
   5   5  13       46.98       74.15     47.98 o 
   6   5  13      183.26      182.39     50.92 o 
   7   5  13      109.44        8.92     56.65 o 
   8   5  13      206.28      140.68     70.29 o 
  -5   6  13        0.43       90.31     92.28 o 
  -4   6  13     1179.70     1207.89    106.36 o 
  -3   6  13      771.11      868.12     90.54 o 
  -2   6  13      176.29      176.00     66.06 o 
  -1   6  13     1909.59     1672.38     96.20 o 
   0   6  13     1227.32     1093.79     78.88 o 
   1   6  13      357.34      381.37     43.99 o 
   3   6  13     1312.56     1289.51     60.94 o 
   4   6  13      409.66      390.70     69.64 o 
   5   6  13      957.81      902.08     82.23 o 
   6   6  13        4.99      -14.90     70.56 o 
   7   6  13      308.71      423.73     88.69 o 
  -4   7  13       49.29        9.82     78.99 o 
  -3   7  13      314.66      192.63     75.99 o 
  -2   7  13     1158.32     1314.72     92.85 o 
   1   7  13      741.24      625.74    255.92 o 
   2   7  13       74.52       85.40     46.58 o 
   3   7  13      180.86      303.13     68.77 o 
   4   7  13      951.89      999.67     89.27 o 
   5   7  13     1019.67      926.33     91.12 o 
   6   7  13      786.48      777.24     90.43 o 
   7   7  13      591.21      547.18     93.55 o 
  -4   8  13      250.54      358.01    129.81 o 
  -3   8  13      428.03      556.77    108.10 o 
  -2   8  13       35.44       84.65     88.23 o 
  -1   8  13      676.28      816.73     93.31 o 
   0   8  13     2087.71     1957.55    123.86 o 
   1   8  13      410.79      439.48     52.92 o 
   2   8  13      318.91      407.02     53.59 o 
   3   8  13     1374.59     1454.73    104.69 o 
   4   8  13      468.14      436.31     79.57 o 
   5   8  13       28.67        1.15     73.91 o 
   6   8  13     1208.82     1267.60    104.63 o 
   7   8  13        2.27       19.52     86.15 o 
  -3   9  13       59.29       37.30    105.09 o 
  -2   9  13      443.45      589.68    100.59 o 
  -1   9  13      806.23      967.36    152.10 o 
   0   9  13       12.57       -4.33     53.12 o 
   1   9  13      565.41      627.95     59.88 o 
   2   9  13      354.40      400.87     56.67 o 
   3   9  13       21.17       42.48     53.98 o 
   4   9  13      788.42      872.40     95.39 o 
   5   9  13      534.47      540.48     91.00 o 
   6   9  13       26.04       70.56     86.04 o 
  -2  10  13      332.46      219.66     98.16 o 
  -1  10  13      190.35      242.85     71.60 o 
   0  10  13      506.69      549.16     64.78 o 
   1  10  13      188.30      365.59    103.30 o 
   2  10  13        0.35       41.43     56.30 o 
   3  10  13      386.36      428.76     64.10 o 
   4  10  13      102.27       93.54     61.56 o 
   5  10  13        3.94       77.15     83.15 o 
  -1  11  13      744.22      881.36     86.56 o 
   0  11  13       29.99       45.86     63.97 o 
   1  11  13       88.11      149.24     89.16 o 
   2  11  13      696.16      801.32     73.09 o 
   3  11  13       51.84       59.94     64.71 o 
   4  11  13      161.92      679.57    326.25 o 
  -1  -6  14      133.51       13.40    104.63 o 
   0  -6  14      308.73      326.14     71.66 o 
   1  -6  14      297.94      256.04     68.61 o 
   2  -6  14       67.91       57.63     93.20 o 
  -2  -5  14       50.19       78.49     84.83 o 
  -1  -5  14      342.84      422.27     74.14 o 
   0  -5  14      525.40      459.87     67.46 o 
   1  -5  14        2.51      -11.38     58.80 o 
   2  -5  14       19.98      -37.18     58.02 o 
   3  -5  14      275.56      370.95     91.93 o 
   4  -5  14        3.25      -39.50     92.28 o 
  -3  -4  14      100.97       54.11     71.27 o 
  -2  -4  14      537.99      664.02     73.00 o 
  -1  -4  14      361.83      461.34     66.32 o 
   0  -4  14      177.67      234.83     58.14 o 
   1  -4  14      336.45      380.40     58.17 o 
   2  -4  14      842.65      945.72     68.00 o 
   3  -4  14       10.39      -56.36     78.30 o 
   4  -4  14      234.08      308.47     88.23 o 
   5  -4  14      643.84      678.96    113.52 o 
  -4  -3  14      367.73      233.75     73.30 o 
  -3  -3  14      307.73      184.81     66.22 o 
  -2  -3  14      115.94       73.04     58.80 o 
  -1  -3  14      267.80      286.16     57.07 o 
   0  -3  14      898.71      893.36     65.98 o 
   1  -3  14      121.08      186.06     52.63 o 
   2  -3  14      724.80      824.60     61.45 o 
   3  -3  14      963.48      861.54     91.81 o 
   4  -3  14        0.82      101.63     77.84 o 
   5  -3  14      241.43      313.43     93.08 o 
   6  -3  14      664.75      510.69    100.59 o 
  -4  -2  14      707.23      628.24     75.98 o 
  -3  -2  14        0.11      -44.65     58.83 o 
  -2  -2  14      951.56     1024.56     69.97 o 
  -1  -2  14     1670.24     1454.85     72.35 o 
   0  -2  14      302.94      315.82     52.89 o 
   1  -2  14      535.33      535.21     63.92 o 
   2  -2  14     1472.88     1476.18     66.24 o 
   3  -2  14        0.60      -62.94     63.86 o 
   4  -2  14      340.35      287.22     80.50 o 
   5  -2  14      464.33      429.04     91.35 o 
   6  -2  14       44.22       44.12     82.69 o 
  -5  -1  14       69.99       69.95     85.69 o 
  -4  -1  14       60.54       41.94     61.69 o 
  -3  -1  14      140.94      142.58     58.27 o 
  -2  -1  14     1162.45     1092.09     69.64 o 
  -1  -1  14       99.88       71.84     46.91 o 
   0  -1  14     2237.19     2047.93     76.23 o 
   1  -1  14      595.92      713.75     54.72 o 
   2  -1  14        6.35      -40.68     40.68 o 
   4  -1  14     1015.84      890.88     89.27 o 
   5  -1  14        2.68       12.24     75.30 o 
   6  -1  14      917.64      855.31     98.86 o 
   7  -1  14      270.81      337.57     92.51 o 
  -5   0  14        3.59      -65.91     65.91 o 
  -4   0  14      492.12      632.30     72.06 o 
  -3   0  14       71.32      120.30     79.80 o 
  -2   0  14        0.43       -3.39     48.79 o 
  -1   0  14     1055.40     1040.84     85.75 o 
   0   0  14      663.24      683.65     55.54 o 
   1   0  14      280.95      332.58     64.73 o 
   2   0  14      441.24      507.71     48.78 o 
   3   0  14      575.74      523.16     77.61 o 
   4   0  14        0.90      -62.02     62.02 o 
   5   0  14     1470.19     1533.34    105.21 o 
   6   0  14      499.26      511.15     86.39 o 
   7   0  14        6.15      -36.73     82.92 o 
  -5   1  14      473.72      461.68     70.32 o 
  -4   1  14       58.55       39.82     67.50 o 
  -3   1  14      478.62      491.92     62.35 o 
  -2   1  14      663.51      649.61     60.63 o 
  -1   1  14       83.08      119.88     45.28 o 
   0   1  14      188.18      235.47     46.30 o 
   1   1  14     1100.55     1005.54     56.42 o 
   2   1  14      759.45      810.39    113.29 o 
   3   1  14      919.17      849.76     76.97 o 
   4   1  14      477.39      572.71     78.19 o 
   5   1  14        9.73      -26.79     71.49 o 
   6   1  14      220.93      235.02     80.84 o 
   7   1  14     1218.92     1082.72     77.75 o 
  -5   2  14        2.42        8.20     67.10 o 
  -4   2  14      393.22      510.50     65.01 o 
  -3   2  14      491.39      543.76     60.36 o 
  -2   2  14      145.36      174.54     56.19 o 
  -1   2  14     2275.45     2295.23     77.52 o 
   0   2  14      496.01      527.68     50.15 o 
   1   2  14        0.13       28.77     39.64 o 
   2   2  14     2397.67     2325.07     72.59 o 
   3   2  14     3578.88     3533.55     89.69 o 
   4   2  14       34.70      -17.79     63.29 o 
   5   2  14      269.65      308.93     77.49 o 
   6   2  14      313.98      267.47     82.81 o 
   7   2  14        7.49      -56.29     59.26 o 
  -5   3  14      505.78      595.25     89.27 o 
  -4   3  14      544.55      597.57     64.95 o 
  -3   3  14       50.72      132.33     74.37 o 
  -2   3  14      909.28     1024.23     65.68 o 
  -1   3  14     1010.38     1052.44     61.37 o 
   0   3  14       64.71      111.02     41.31 o 
   1   3  14      566.35      611.64     49.02 o 
   2   3  14      403.29      412.11     93.83 o 
   3   3  14       77.63       77.64     39.76 o 
   4   3  14     1105.97      965.02     87.89 o 
   5   3  14     1589.12     1637.05    141.01 o 
   6   3  14      153.63      111.83     58.57 o 
   7   3  14      627.73      704.88     77.90 o 
  -5   4  14      417.69      426.38     99.55 o 
  -4   4  14       72.41       84.29     58.30 o 
  -3   4  14      798.73      855.88     66.63 o 
  -2   4  14      224.55      259.13     50.10 o 
  -1   4  14     1080.02     1083.14     62.02 o 
   0   4  14     4095.94     3865.99    105.50 o 
   1   4  14     3976.37     3810.47     92.15 o 
   2   4  14      413.71      411.33     43.97 o 
   3   4  14     1920.85     1887.34     67.52 o 
   5   4  14      356.01      429.81     94.64 o 
   6   4  14      677.26      848.32     67.31 o 
   7   4  14      128.39       59.43     61.89 o 
  -5   5  14      324.34      333.88    103.25 o 
  -4   5  14     1546.94     1643.17    112.83 o 
  -3   5  14      345.33      377.42     80.61 o 
  -2   5  14      117.95      177.39     68.72 o 
  -1   5  14     1434.23     1439.68     91.47 o 
   0   5  14      399.86      447.86     64.90 o 
   1   5  14     1038.92      984.94     55.78 o 
   2   5  14     1627.95     1650.37     64.31 o 
   3   5  14        1.36       18.21     33.80 o 
   4   5  14      440.13      435.65    119.36 o 
   5   5  14      855.89      963.45     65.61 o 
   6   5  14       48.01        1.55     55.24 o 
   7   5  14        4.37      -33.19     61.73 o 
  -4   6  14       34.30       -9.59     85.23 o 
  -3   6  14      544.51      640.04     93.20 o 
  -2   6  14     1199.91     1026.46     91.35 o 
  -1   6  14        3.02       63.06     64.10 o 
   0   6  14     1237.91     1000.82     84.31 o 
   1   6  14     2409.67     2191.73    102.90 o 
   2   6  14      590.01      619.48     69.18 o 
   3   6  14       10.29       61.71     46.01 o 
   4   6  14     1233.57     1337.24     95.97 o 
   5   6  14       40.13       -7.16     69.75 o 
   6   6  14       27.66       55.67     77.03 o 
   7   6  14       49.27       31.30     90.54 o 
  -4   7  14      298.83      250.49     92.97 o 
  -3   7  14      931.76      926.91     97.47 o 
  -2   7  14       16.66       11.78     71.60 o 
  -1   7  14      379.86      430.31     74.26 o 
   2   7  14      259.90      312.17     52.77 o 
   3   7  14     1042.98     1148.01     67.47 o 
   4   7  14        8.95      -51.51     72.87 o 
   5   7  14      966.51      901.27     94.12 o 
   6   7  14      355.36      458.72     90.66 o 
   7   7  14      270.21      240.22     93.55 o 
  -3   8  14        0.99      -39.15    112.37 o 
  -2   8  14      491.18      594.53    103.59 o 
  -1   8  14      335.23      274.75     90.20 o 
   0   8  14      375.21      341.73     86.73 o 
   1   8  14     1295.13     1267.15     67.29 o 
   2   8  14      547.02      590.94     60.44 o 
   3   8  14        0.73        5.58     54.12 o 
   4   8  14      795.50      868.47     91.35 o 
   5   8  14        0.96       24.83     79.11 o 
   6   8  14       10.68       11.43     84.77 o 
  -3   9  14      230.21      425.92    124.61 o 
  -2   9  14       78.12       59.01    104.17 o 
  -1   9  14       67.75       75.30     91.93 o 
   0   9  14      533.21      659.32     98.05 o 
   1   9  14       13.50      -21.99     55.53 o 
   2   9  14      264.20      335.63     60.51 o 
   3   9  14      299.30      333.41     64.56 o 
   4   9  14      186.47      159.26     85.00 o 
   5   9  14      139.56      181.43     86.15 o 
   6   9  14      453.63      410.56     99.44 o 
  -2  10  14      221.46      282.48    111.68 o 
  -1  10  14      236.95      292.07     97.36 o 
   0  10  14       23.09       48.57     63.83 o 
   1  10  14      678.06      745.64     95.39 o 
   2  10  14     1590.73     1555.04     82.04 o 
   3  10  14       95.55      178.49     65.21 o 
   4  10  14      198.29      132.93     93.08 o 
   5  10  14      158.44      146.67     94.12 o 
   0  11  14      236.45      395.51    168.09 o 
   1  11  14       54.11       42.25     68.08 o 
   2  11  14       57.10      104.25     68.65 o 
   3  11  14     1046.47     1186.49    111.68 o 
   0  -5  15      806.66      934.67     82.30 o 
   1  -5  15      451.57      429.95     86.90 o 
   2  -5  15      140.19      166.88     98.16 o 
  -2  -4  15      169.93      181.57     93.55 o 
  -1  -4  15      399.90      392.98     71.43 o 
   0  -4  15      942.83      990.61     77.74 o 
   1  -4  15      124.83      220.12     88.00 o 
   2  -4  15      271.82      307.78     87.66 o 
   3  -4  15      348.60      381.80     94.93 o 
   4  -4  15       24.07      -17.09     92.04 o 
  -3  -3  15        0.06       46.61     76.05 o 
  -2  -3  15      261.54      293.15     68.90 o 
  -1  -3  15      202.25      173.12     67.96 o 
   0  -3  15        2.10       19.57     75.47 o 
   1  -3  15      736.88      690.71     70.74 o 
   2  -3  15      866.46      943.65     83.27 o 
   3  -3  15       52.13      156.37     83.38 o 
   4  -3  15      286.07      318.40     92.04 o 
   5  -3  15      105.26      100.13     94.35 o 
  -3  -2  15      322.00      294.80     72.93 o 
  -2  -2  15      414.00      405.46     67.41 o 
  -1  -2  15      242.57      228.64     59.08 o 
   0  -2  15      372.54      306.21     56.66 o 
   1  -2  15      323.62      337.14     55.20 o 
   2  -2  15      120.51       89.75     51.30 o 
   3  -2  15      495.95      477.43     87.54 o 
   4  -2  15      250.18      266.89     83.61 o 
   5  -2  15       21.83       -0.92     86.73 o 
  -4  -1  15      433.90      463.99     77.82 o 
  -3  -1  15       91.31       96.27     63.15 o 
  -2  -1  15      155.93      125.24     58.10 o 
  -1  -1  15      637.09      700.78     64.73 o 
   0  -1  15       49.79      101.20     50.40 o 
   1  -1  15      551.53      752.52     78.65 o 
   2  -1  15      274.99      389.13     53.08 o 
   3  -1  15      182.95      173.00     72.87 o 
   4  -1  15      420.95      448.79     88.00 o 
   5  -1  15     1213.46     1168.16    108.91 o 
   6  -1  15        7.48      -24.37     87.54 o 
  -4   0  15      128.99       69.00     67.81 o 
  -3   0  15      817.81      919.60     75.50 o 
  -2   0  15      441.06      427.29     64.94 o 
  -1   0  15       22.04       41.40     51.38 o 
   0   0  15      746.75      805.64     64.90 o 
   1   0  15     1681.72     1649.16     70.84 o 
   2   0  15       58.43       12.46     46.78 o 
   3   0  15      852.68      905.77     90.08 o 
   4   0  15      931.10      864.31     93.55 o 
   5   0  15       24.32       -5.08     78.76 o 
   6   0  15      776.12      831.28    105.44 o 
  -4   1  15      866.08      858.61     99.26 o 
  -3   1  15      938.63     1089.63     79.11 o 
  -2   1  15       39.12       18.57     56.60 o 
  -1   1  15      461.66      485.99     58.37 o 
   0   1  15      635.91      723.26     60.50 o 
   1   1  15       91.45       95.53     54.74 o 
   2   1  15     1190.45     1151.97     67.68 o 
   3   1  15      839.99      827.93     88.69 o 
   4   1  15      225.56      198.64     72.06 o 
   5   1  15      391.76      533.67     93.08 o 
   6   1  15      586.44      599.15     95.05 o 
   7   1  15       20.80      -56.13     92.39 o 
  -4   2  15      254.46      231.10     65.11 o 
  -3   2  15      316.92      337.01     62.53 o 
  -2   2  15     2056.74     1913.68     86.96 o 
  -1   2  15     1165.70     1261.23     90.83 o 
   0   2  15      278.17      309.28     71.37 o 
   1   2  15     1056.48     1045.29     60.95 o 
   2   2  15      307.29      269.68     47.88 o 
   3   2  15      299.67      207.99     66.52 o 
   4   2  15     1130.95     1121.04     95.28 o 
   5   2  15      496.80      530.55     88.23 o 
   6   2  15       23.66      104.29     85.81 o 
   7   2  15     1045.18     1117.23    116.87 o 
  -4   3  15       75.22       40.94     62.62 o 
  -3   3  15     1116.12     1145.21     74.70 o 
  -2   3  15      513.82      546.36     61.00 o 
  -1   3  15       78.85       92.21     49.43 o 
   0   3  15     1472.78     1381.81     66.63 o 
   1   3  15      250.65      281.56     68.83 o 
   2   3  15      469.51      504.66     52.07 o 
   3   3  15     1037.26     1022.66     61.75 o 
   4   3  15       29.16      161.22     72.87 o 
   5   3  15      169.72      177.85     81.07 o 
   6   3  15     1206.49     1310.91    115.03 o 
   7   3  15       28.30      -35.26     67.14 o 
  -4   4  15      686.23      599.50    102.90 o 
  -3   4  15       31.86      -54.05     56.50 o 
  -2   4  15      222.54      317.42     84.71 o 
  -1   4  15     1415.11     1377.95     71.00 o 
   0   4  15       33.39       25.08     55.72 o 
   1   4  15      748.47      772.94     56.86 o 
   2   4  15      972.85      944.75     58.95 o 
   3   4  15       28.32        5.26     42.15 o 
   4   4  15     1520.11     1466.58    104.98 o 
   5   4  15     2517.35     2766.40    134.66 o 
   6   4  15       77.34        3.75     60.74 o 
   7   4  15       55.01       35.72    115.95 o 
  -4   5  15       58.71       75.53     92.74 o 
  -3   5  15      190.62      238.71     86.04 o 
  -2   5  15      478.24      510.00     84.19 o 
  -1   5  15       15.21      -24.71     63.40 o 
   0   5  15      291.80      345.31     69.87 o 
   1   5  15      124.82      122.76     63.52 o 
   2   5  15        5.03       55.09     62.02 o 
   3   5  15      310.08      379.92     49.77 o 
   4   5  15      374.06      453.87     82.81 o 
   5   5  15       48.60       77.17     60.63 o 
   6   5  15     1051.98     1134.71     78.82 o 
   7   5  15      354.95      434.47     88.35 o 
  -4   6  15      508.78      497.06    109.48 o 
  -3   6  15      172.62      287.33     89.50 o 
  -2   6  15      294.36      373.49     84.77 o 
  -1   6  15     1099.92     1098.99     94.01 o 
   0   6  15       23.03       74.61     65.14 o 
   1   6  15      216.83      267.47     67.10 o 
   2   6  15     1589.47     1510.82     95.86 o 
   4   6  15       44.34       33.61     81.30 o 
   5   6  15     1405.29     1442.79    109.25 o 
   6   6  15      569.67      461.03     95.28 o 
  -3   7  15       29.86      -15.13     84.65 o 
  -2   7  15     1449.26     1483.91    108.67 o 
  -1   7  15       20.57       53.82     69.75 o 
   0   7  15      347.90      306.97     72.30 o 
   2   7  15        6.29        4.50     82.34 o 
   3   7  15     1232.71     1230.53    105.33 o 
   4   7  15      889.46      920.33     98.97 o 
   5   7  15       70.77      118.84     87.08 o 
   6   7  15      132.59      194.25     96.43 o 
  -1   8  15      780.08      854.84    108.44 o 
   0   8  15     1270.21     1227.99    111.45 o 
   1   8  15       13.85      -80.73     82.00 o 
   2   8  15     1255.54     1310.33    108.56 o 
   3   8  15      547.36      627.69     76.34 o 
   4   8  15        3.08       15.01     84.54 o 
   5   8  15      212.34      256.15     94.47 o 
  -2   9  15       22.71       20.33    112.72 o 
  -1   9  15      130.88      202.22    102.32 o 
   0   9  15        6.72      -81.07     91.47 o 
   1   9  15     1017.68     1119.08    111.45 o 
   2   9  15      424.92      580.24     69.05 o 
   3   9  15        2.77      -16.22     65.17 o 
   4   9  15      418.91      476.27    100.94 o 
   5   9  15      613.48      593.38    104.98 o 
   0  10  15      440.04      361.25    103.82 o 
   1  10  15      118.85       89.62     98.97 o 
   2  10  15       86.32       78.79     66.10 o 
   3  10  15      881.41     1039.64     84.53 o 
   4  10  15      195.17      208.23    102.09 o 
  -1  -3  16      166.92      134.73    127.44 o 
   0  -3  16      329.70      356.75     66.63 o 
   1  -3  16        8.82       79.68     60.96 o 
   2  -3  16     1149.69     1176.36    107.63 o 
   3  -3  16     1156.29     1164.81    111.68 o 
  -2  -2  16      507.48      533.34     75.97 o 
  -1  -2  16     1228.92     1176.73    108.79 o 
   0  -2  16       11.96      -27.01     59.45 o 
   1  -2  16      631.15      733.10     69.04 o 
   2  -2  16     1044.04     1005.97     70.62 o 
   3  -2  16        0.02      -41.81     82.34 o 
   4  -2  16      999.32     1004.52    112.95 o 
  -3  -1  16      288.53      273.36     75.90 o 
  -2  -1  16      493.12      496.70     72.03 o 
  -1  -1  16        9.35       -2.11     70.39 o 
   0  -1  16      572.79      556.63     64.83 o 
   1  -1  16      691.80      770.94     66.56 o 
   2  -1  16       26.25       27.21     53.20 o 
   3  -1  16      882.05      866.74    100.36 o 
   4  -1  16      884.55      831.63    106.13 o 
   5  -1  16        0.83      -62.48     90.54 o 
  -3   0  16      263.26      355.92     75.05 o 
  -2   0  16        5.53      -61.34     61.34 o 
  -1   0  16      725.17      805.63     71.64 o 
   0   0  16      477.11      527.38     63.08 o 
   1   0  16      198.19      198.38     53.74 o 
   2   0  16     1034.02      980.98     67.70 o 
   3   0  16      296.09      335.03     86.27 o 
   4   0  16       83.07      136.85     82.81 o 
   5   0  16     1091.24     1205.00    112.60 o 
  -3   1  16      113.10      197.10     69.52 o 
  -2   1  16      717.13      856.48     76.75 o 
  -1   1  16      110.57       99.64     57.25 o 
   0   1  16      346.57      419.10     59.31 o 
   1   1  16      796.24      839.37     62.94 o 
   2   1  16      133.59      143.81     49.59 o 
   3   1  16      117.18      330.30     83.04 o 
   4   1  16      439.00      337.34     83.84 o 
   5   1  16       55.97      -10.05     87.08 o 
   6   1  16      107.47      171.27     93.20 o 
  -3   2  16     1131.65     1097.42     83.25 o 
  -2   2  16        2.27       27.56     60.40 o 
  -1   2  16      603.84      697.63     73.91 o 
   0   2  16      308.81      279.95     67.33 o 
   1   2  16        5.34      -18.59     61.21 o 
   2   2  16      601.20      588.42     57.38 o 
   3   2  16     1010.19      976.11     94.47 o 
   4   2  16       91.71      176.23     79.57 o 
   5   2  16      365.27      290.68     94.12 o 
   6   2  16      656.61      752.29    111.68 o 
  -3   3  16       86.89       23.26     65.36 o 
  -2   3  16      372.85      467.49     64.25 o 
  -1   3  16      635.29      724.38     65.92 o 
   0   3  16      102.24      161.71     95.28 o 
   1   3  16      560.33      691.57     60.71 o 
   2   3  16      400.66      462.80     56.21 o 
   3   3  16        8.02      -19.52     66.06 o 
   4   3  16      635.30      704.36     91.35 o 
   5   3  16      114.60      142.51     89.27 o 
   6   3  16      130.74       93.55     94.70 o 
  -3   4  16      327.54      415.76     96.20 o 
  -2   4  16      196.90      154.57     83.61 o 
  -1   4  16      130.05      107.14     54.99 o 
   0   4  16     1140.67     1073.02     67.28 o 
   1   4  16      309.60      308.58     53.10 o 
   2   4  16      356.07      432.57     81.25 o 
   3   4  16      526.37      536.56     82.92 o 
   4   4  16        2.91      -68.25     77.15 o 
   5   4  16      390.72      405.13     95.97 o 
   6   4  16      642.12      765.57    110.98 o 
  -3   5  16       81.88      124.15     89.16 o 
  -2   5  16       40.57       -3.00     77.61 o 
  -1   5  16     1186.61     1172.90     98.86 o 
   0   5  16       71.97       72.30     68.14 o 
   1   5  16      284.34      285.95     71.95 o 
   2   5  16     1493.10     1368.65     99.20 o 
   3   5  16      103.70       88.46     67.33 o 
  -3   6  16      566.98      568.09    103.48 o 
  -2   6  16     1161.27     1106.84    103.71 o 
  -1   6  16        1.53       15.01     77.38 o 
   0   6  16      289.27      384.46     77.84 o 
   1   6  16      426.66      426.38     75.64 o 
   2   6  16       23.72       33.61     67.45 o 
   6   6  16     1370.98     1890.77    136.28 o 
  -2   7  16       29.04       92.85     87.08 o 
  -1   7  16      712.86      723.19     91.81 o 
   0   7  16      163.54      116.99     75.99 o 
   2   7  16      719.40      666.83     95.97 o 
   3   7  16       93.65      260.54     92.74 o 
   5   7  16      194.76      217.12    102.55 o 
   0   8  16      104.42       83.04     95.16 o 
   1   8  16      701.02      775.50    106.71 o 
   2   8  16        6.27       37.65     92.74 o 
   3   8  16      391.61      466.11    105.90 o 
   0   9  16      764.89     1102.45    129.00 o 
   1   9  16      103.49        1.96    101.98 o 
   2   9  16      520.86      649.62    106.48 o 
   0  -2  17      400.33      308.61     69.61 o 
   1  -2  17      158.16      106.21     66.02 o 
   2  -2  17      526.43      573.98    102.78 o 
  -1  -1  17     1125.87     1204.96    147.77 o 
   0  -1  17      285.14      427.44    150.37 o 
   1  -1  17       31.70       23.22     90.54 o 
   2  -1  17      158.28      163.99     88.93 o 
   3  -1  17       81.74       89.85     89.04 o 
  -2   0  17      849.55     1056.16    166.71 o 
  -1   0  17      101.89      210.71     70.45 o 
   0   0  17      648.95      615.79     69.55 o 
   1   0  17      621.64      715.62     69.66 o 
   2   0  17        0.18       77.59     58.30 o 
   3   0  17      350.21      420.38     92.51 o 
   4   0  17      983.82     1086.28    114.33 o 
  -2   1  17      170.60      119.39     72.67 o 
  -1   1  17      337.08      360.16     69.90 o 
   0   1  17      660.46      719.07     71.20 o 
   1   1  17       16.33      -36.79     82.75 o 
   2   1  17      204.43      309.70     59.60 o 
   3   1  17      115.09      146.79     83.04 o 
   4   1  17      148.44      170.92     91.58 o 
   5   1  17      276.84      179.24    102.21 o 
  -2   2  17      668.00      807.66     81.40 o 
  -1   2  17      199.68      263.50     65.93 o 
   0   2  17       86.90       35.15     58.30 o 
   1   2  17      188.71      183.36     63.92 o 
   2   2  17      315.92      352.81     58.43 o 
   3   2  17      598.05      487.59     89.50 o 
   4   2  17     1151.70     1210.66    116.64 o 
   5   2  17       17.11      104.17     99.32 o 
  -2   3  17       85.20       66.46     68.11 o 
  -1   3  17      180.10      219.40     64.83 o 
   0   3  17     1156.46     1180.82     77.33 o 
   1   3  17       76.74       57.98     58.14 o 
   2   3  17      177.87      195.07     57.61 o 
   3   3  17      295.53      380.19     85.81 o 
   4   3  17       50.06       33.03     83.73 o 
   5   3  17      492.25      786.36    116.18 o 
  -2   4  17      246.59      228.67     94.01 o 
  -1   4  17     1087.42     1027.15    108.10 o 
   0   4  17       25.37      -51.25     76.80 o 
   1   4  17      874.47      995.93     81.71 o 
   2   4  17      577.41      720.26     64.23 o 
   3   4  17      164.96      183.97     84.31 o 
   4   4  17      338.80      477.89     95.62 o 
   5   4  17     1158.89     1126.13    125.07 o 
  -2   5  17      344.90      194.25     92.74 o 
  -1   5  17        6.28       38.23     81.77 o 
   0   5  17      810.71      886.03     95.86 o 
   1   5  17      382.37      390.23     81.30 o 
   2   5  17       12.93      -73.33     73.33 o 
  -1   6  17      238.90      221.16     88.12 o 
   0   6  17      105.68       68.37     83.04 o 
   1   6  17       86.51       52.78     75.07 o 
   2   6  17     1039.31      996.20    103.02 o 
  -1   7  17       96.71      136.51     86.50 o 
   0   7  17      267.77      328.79     88.93 o 
   0   8  17      691.11      947.81    123.46 o 
   1   8  17       22.23      -22.17    103.25 o 
   2   8  17      291.13      397.86    106.83 o 
   1   0  18      712.45      655.84     75.20 o 
   0   1  18      104.88       77.32     69.65 o 
   1   1  18      574.16      656.60     74.47 o 
   2   1  18       33.07       32.34     88.12 o 
   3   1  18      372.10      463.11     99.90 o 
   0   2  18      991.54     1233.51     84.81 o 
   1   2  18        2.16      -28.39     68.89 o 
   2   2  18      570.83      659.37     70.78 o 
   3   2  18      961.42      893.30    106.48 o 
  -1   3  18      351.95      393.12    106.48 o 
   0   3  18       30.43      -65.68     65.68 o 
   1   3  18      480.58      543.82     72.55 o 
   2   3  18       63.20       96.28    120.57 o 
   3   3  18       73.03      176.35     89.04 o 
   4   3  18      491.83      585.53    103.48 o 
   0   4  18      483.83      405.59     91.81 o 
   1   4  18       63.75      104.63     87.77 o 
   2   4  18       53.24       72.59     60.59 o 
   3   4  18      537.60      514.04    100.47 o 
   4   4  18       13.34      142.51     95.74 o 
   0   5  18       59.36       75.41     84.54 o 
   1   5  18      466.75      545.10     95.28 o 
   2   5  18      525.59      608.85     94.82 o 
   1   6  18      339.26      324.41     94.82 o 
   2   6  18       92.00      138.70     86.15 o 
                                                 
